# Supplementary material for: Shotgun metagenomics reveals a wide array of antibiotic resistance genes and mobile elements in a polluted lake in India
Source: Front Microbiol. 2014 Dec 2;5:648. doi: 10.3389/fmicb.2014.00648 (PMC4251439; doi:10.3389/fmicb.2014.00648)
Supplement: Supplementary file 1 [file Table1.XLSX]

## Sheet: Resqu-listofgenes
Table S1. Complete list of resistance genes in the Resqu database
Gene family	Classification	Resistance
ACC	Ambler class C	Beta-lactam
CTX-M	Ambler class A	Beta-lactam
CAR	Ambler class A	Beta-lactam
OXA-63	Ambler class D	Beta-lactam
OXA-62	Ambler class D	Beta-lactam
PER	Ambler class A	Beta-lactam
OXA-60	Ambler class D	Beta-lactam
ACT	Ambler class C	Beta-lactam
SME	Ambler class A	Beta-lactam
MIR	Ambler class C	Beta-lactam
GES	Ambler class A	Beta-lactam
TEM	Ambler class A	Beta-lactam
CMY1	Ambler class C	Beta-lactam
OXA-55	Ambler class D	Beta-lactam
NDM	Ambler class B	Beta-lactam
OXA-50	Ambler class D	Beta-lactam
OXA-51	Ambler class D	Beta-lactam
CMY2	Ambler class C	Beta-lactam
OXA-10	Ambler class D	Beta-lactam
FOX	Ambler class C	Beta-lactam
OXA-58	Ambler class D	Beta-lactam
OXA-48	Ambler class D	Beta-lactam
SHV	Ambler class A	Beta-lactam
OXA-1	Ambler class D	Beta-lactam
OXA-2	Ambler class D	Beta-lactam
KPC	Ambler class A	Beta-lactam
VEB	Ambler class A	Beta-lactam
DHA	Ambler class C	Beta-lactam
IND	Ambler class B	Beta-lactam
MOX	Ambler class C	Beta-lactam
IMP	Ambler class B	Beta-lactam
CFE	Ambler class C	Beta-lactam
CAR (RTG)	Ambler class A	Beta-lactam
VIM	Ambler class B	Beta-lactam
OXA-23	Ambler class D	Beta-lactam
OXA-20	Ambler class D	Beta-lactam
OXA-24	Ambler class D	Beta-lactam
LAT	Ambler class C	Beta-lactam
aac(6')-Ig	acetyltransferase	Aminoglycoside
aac(6')-If	acetyltransferase	Aminoglycoside
aac(6')-Ia	acetyltransferase	Aminoglycoside
aac(6')-Ic	acetyltransferase	Aminoglycoside
aac(6')-Ib	acetyltransferase	Aminoglycoside
aac(6')-Im	acetyltransferase	Aminoglycoside
aac(6')-Il	acetyltransferase	Aminoglycoside
aph(6)-Ia	phosphotransferase	Aminoglycoside
ant(6)-Ib	nucleotidyltransferase	Aminoglycoside
aac(6')-Ii	acetyltransferase	Aminoglycoside
aph(6)-Ib	phosphotransferase	Aminoglycoside
aac(6')-Ik	acetyltransferase	Aminoglycoside
aac(6')-Ij	acetyltransferase	Aminoglycoside
ant(9)-Ib	nucleotidyltransferase	Aminoglycoside
ant(6)-Ia	nucleotidyltransferase	Aminoglycoside
aac(6')-Ir	acetyltransferase	Aminoglycoside
aac(6')-IIa	acetyltransferase	Aminoglycoside
aac(6')-29a/29b	acetyltransferase	Aminoglycoside
aac(6')-IIc	acetyltransferase	Aminoglycoside
aac(3)-Ie	acetyltransferase	Aminoglycoside
aac(3)-Ib	acetyltransferase	Aminoglycoside
aac(3)-Ic	acetyltransferase	Aminoglycoside
aac(3)-Ia	acetyltransferase	Aminoglycoside
aac(2')-Ia	acetyltransferase	Aminoglycoside
ant(3'')-Ia	nucleotidyltransferase	Aminoglycoside
aac(2')-Ic	acetyltransferase	Aminoglycoside
aac(6')-IIb	acetyltransferase	Aminoglycoside
aph(3')-Vc	phosphotransferase	Aminoglycoside
aac(6')-32	acetyltransferase	Aminoglycoside
aac(3)-VIa	acetyltransferase	Aminoglycoside
aph(3')-Vb	phosphotransferase	Aminoglycoside
aac(6')-Iai	acetyltransferase	Aminoglycoside
aph(3')-VIIa	phosphotransferase	Aminoglycoside
aac(3)-IXa	acetyltransferase	Aminoglycoside
aph(4)-Ia	phosphotransferase	Aminoglycoside
aph(3')-VIa	phosphotransferase	Aminoglycoside
aph(4)-Ib	phosphotransferase	Aminoglycoside
aac(3)-IIIb/IIIc	acetyltransferase	Aminoglycoside
aph(3'')-Ic	phosphotransferase	Aminoglycoside
aac(6')-sk	acetyltransferase	Aminoglycoside
ant(4')-Ia	nucleotidyltransferase	Aminoglycoside
aph(6)-Id	phosphotransferase	Aminoglycoside
aac(6')-Iae	acetyltransferase	Aminoglycoside
aac(6')-Iad	acetyltransferase	Aminoglycoside
aph(3')-IIa	phosphotransferase	Aminoglycoside
aac(3)-IVa	acetyltransferase	Aminoglycoside
aph(6)-Ic	phosphotransferase	Aminoglycoside
aph(3')-Va	phosphotransferase	Aminoglycoside
ant(4')-IIa	nucleotidyltransferase	Aminoglycoside
aph(3')-IIb	phosphotransferase	Aminoglycoside
ant(4')-IIb	nucleotidyltransferase	Aminoglycoside
aph(9)-Ia	phosphotransferase	Aminoglycoside
aac(3)-IIb	acetyltransferase	Aminoglycoside
aac(2')-Ib	acetyltransferase	Aminoglycoside
aac(6')-Iy/z/aa	acetyltransferase	Aminoglycoside
aph(3'')-Ib	phosphotransferase	Aminoglycoside
aph(3')-IVa	phosphotransferase	Aminoglycoside
aac(3)-IIa/IIc	acetyltransferase	Aminoglycoside
aac(2')-Id	acetyltransferase	Aminoglycoside
aac(3)-VIIIa	acetyltransferase	Aminoglycoside
aac(6')-Ip/q/af	acetyltransferase	Aminoglycoside
aac(3)-VIIa	acetyltransferase	Aminoglycoside
aph(3'')-Ia	phosphotransferase	Aminoglycoside
ant(9)-Ia	nucleotidyltransferase	Aminoglycoside
aph(3')-IIIa	phosphotransferase	Aminoglycoside
aac(3)-Xa	acetyltransferase	Aminoglycoside
aph(9)-Ib	phosphotransferase	Aminoglycoside
aac(6')-Iid	acetyltransferase	Aminoglycoside
aac(6')-Iih	acetyltransferase	Aminoglycoside
aph(2'')-Ie/IVa	phosphotransferase	Aminoglycoside
aac(3)-IIIa	acetyltransferase	Aminoglycoside
aph(2'')-IIIa	phosphotransferase	Aminoglycoside
aph(3')-Ib	phosphotransferase	Aminoglycoside
aph(2'')-IIa	phosphotransferase	Aminoglycoside
aph(3')-Ia	phosphotransferase	Aminoglycoside
aac(6')-33/I30	acetyltransferase	Aminoglycoside
aac(6')-Ih/Is/It/Iu/Iv/Iw/Ix	acetyltransferase	Aminoglycoside
ant(2'')-Ia	nucleotidyltransferase	Aminoglycoside
qnrC	pentapeptide repeat protein class C	Quinolone
qnrB	pentapeptide repeat protein class B	Quinolone
qnrA	pentapeptide repeat protein class A	Quinolone
qnrS	pentapeptide repeat protein class S	Quinolone
qnrD	pentapeptide repeat protein class D	Quinolone
smr/qac/ebr	efflux pump	Multidrug
qacAB	efflux pump	Multidrug
nhsA	methyltransferase	Thiostrepton
tsnRA	methyltransferase	Thiostrepton
tsnRB	methyltransferase	Thiostrepton
catA1	acetyltransferase	Amphenicol
catA2	acetyltransferase	Amphenicol
catA3	acetyltransferase	Amphenicol
catA4	acetyltransferase	Amphenicol
catA5	acetyltransferase	Amphenicol
catA6	acetyltransferase	Amphenicol
catA7/catA8	acetyltransferase	Amphenicol
catA9	acetyltransferase	Amphenicol
catA10	acetyltransferase	Amphenicol
catA11	acetyltransferase	Amphenicol
catA12	acetyltransferase	Amphenicol
catA13	acetyltransferase	Amphenicol
catA15	acetyltransferase	Amphenicol
catA16	acetyltransferase	Amphenicol
catB1	acetyltransferase	Amphenicol
catB2/catB3/catB10	acetyltransferase	Amphenicol
catB7	acetyltransferase	Amphenicol
catB9	acetyltransferase	Amphenicol
cmlA	efflux pump	Amphenicol
cml-II	efflux pump	Amphenicol
floR	efflux pump	Amphenicol
fexA	efflux pump	Amphenicol
cml-III	efflux pump	Amphenicol
cmlv	efflux pump	Amphenicol
cmrA	efflux pump	Amphenicol
cmr-II	efflux pump	Amphenicol
pexA	efflux pump	Amphenicol
erm(A)	methylase	Macrolide
erm(B)	methylase	Macrolide
erm(C)	methylase	Macrolide
erm(D)	methylase	Macrolide
erm(E)	methylase	Macrolide
erm(F)	methylase	Macrolide
erm(G)	methylase	Macrolide
erm(H)	methylase	Macrolide
erm(N)	methylase	Macrolide
erm(O)	methylase	Macrolide
erm(Q)	methylase	Macrolide
erm(R)	methylase	Macrolide
erm(S)	methylase	Macrolide
erm(T)	methylase	Macrolide
erm(U)	methylase	Macrolide
erm(V)	methylase	Macrolide
erm(W)	methylase	Macrolide
erm(X)	methylase	Macrolide
erm(Y)	methylase	Macrolide
erm(Z)	methylase	Macrolide
erm(30)	methylase	Macrolide
erm(31)	methylase	Macrolide
erm(32)	methylase	Macrolide
erm(33)	methylase	Macrolide
erm(34)	methylase	Macrolide
erm(35)	methylase	Macrolide
erm(36)	methylase	Macrolide
erm(41)	methylase	Macrolide
erm(42)	methylase	Macrolide
cfr	methylase	Macrolide
msr(A)	efflux pump	Macrolide
vga(A)	efflux pump	Macrolide
vga(B)	efflux pump	Macrolide
vga(C)	efflux pump	Macrolide
ere(A)/ere(C)	esterase	Macrolide
ere(B)	esterase	Macrolide
vgb(A)	lyase	Macrolide
vgb(B)	lyase	Macrolide
lnu(A)	transferase	Macrolide
lnu(B)	transferase	Macrolide
lnu(C)	transferase	Macrolide
lnu(D)	transferase	Macrolide
lnu(F)	transferase	Macrolide
vat(A)	transferase	Macrolide
vat(B)	transferase	Macrolide
vat(C)	transferase	Macrolide
vat(D)	transferase	Macrolide
vat(E)	transferase	Macrolide
vat(F)	transferase	Macrolide
vat(G)	transferase	Macrolide
mph(A)	phosphorylase	Macrolide
mph(B)	phosphorylase	Macrolide
mph(C)	phosphorylase	Macrolide
mph(E)	phosphorylase	Macrolide
cmr	NA	Macrolide
mdt(A)	efflux pump	Macrolide
qepA	efflux pump	quinolone
sul1	dihydropteroate synthetase inhibitor	sulfonamide
sul2	dihydropteroate synthetase inhibitor	sulfonamide
sul3	dihydropteroate synthetase inhibitor	sulfonamide
otr(A)		Tetracycline
tetB(P)		Tetracycline
tet(M)		Tetracycline
tet(O)		Tetracycline
tet(Q)		Tetracycline
tet(S)		Tetracycline
tet(T)		Tetracycline
tet(W)		Tetracycline
tet(32)		Tetracycline
tet(36)		Tetracycline
tet(44)		Tetracycline
otr(B)	efflux pump	Tetracycline
otr(C)	efflux pump	Tetracycline
tcr	efflux pump	Tetracycline
tet(A)	efflux pump	Tetracycline
tetA(P)	efflux pump	Tetracycline
tet(B)	efflux pump	Tetracycline
tet(C)	efflux pump	Tetracycline
tet(D)	efflux pump	Tetracycline
tet(E)	efflux pump	Tetracycline
tet(G)	efflux pump	Tetracycline
tet(H)	efflux pump	Tetracycline
tet(J)	efflux pump	Tetracycline
tet(K)	efflux pump	Tetracycline
tet(L)	efflux pump	Tetracycline
tet(V)	efflux pump	Tetracycline
tet(Y)	efflux pump	Tetracycline
tet(Z)	efflux pump	Tetracycline
tet(30)	efflux pump	Tetracycline
tet(31)	efflux pump	Tetracycline
tet(33)	efflux pump	Tetracycline
tet(39)	efflux pump	Tetracycline
tet(40)	efflux pump	Tetracycline
tet(41)	efflux pump	Tetracycline
tet(42)	efflux pump	Tetracycline
tet(43)	efflux pump	Tetracycline
tet(X)		Tetracycline
tet(34)		Tetracycline
tet(37)		Tetracycline
tet(U)		Tetracycline
dfrA1/dfrA15	dihydrofolate reductase	Sufonamide
dfrA3	dihydrofolate reductase	Sufonamide
dfrA5/dfrA14/dfrA25/dfrA30	dihydrofolate reductase	Sufonamide
dfrA6/dfrA31	dihydrofolate reductase	Sufonamide
dfrA7/dfrA17/dfrA32	dihydrofolate reductase	Sufonamide
dfrA8	dihydrofolate reductase	Sufonamide
dfrA9	dihydrofolate reductase	Sufonamide
dfrA10	dihydrofolate reductase	Sufonamide
dfrA12/dfrA13/dfrA21/dfrA22/dfrA33	dihydrofolate reductase	Sufonamide
dfrA16	dihydrofolate reductase	Sufonamide
dfrA18	dihydrofolate reductase	Sufonamide
dfrA20	dihydrofolate reductase	Sufonamide
dfrA23	dihydrofolate reductase	Sufonamide
dfrA24	dihydrofolate reductase	Sufonamide
dfrA26	dihydrofolate reductase	Sufonamide
dfrA27/dfrA28	dihydrofolate reductase	Sufonamide
dfrB1/dfrB5/dfrB6/dfrB8	dihydrofolate reductase	Sufonamide
dfrB2/drfB3/dfrB7	dihydrofolate reductase	Sufonamide
dfrB4	dihydrofolate reductase	Sufonamide
dfrC	dihydrofolate reductase	Sufonamide
dfrD	dihydrofolate reductase	Sufonamide
dfrG	dihydrofolate reductase	Sufonamide
dfrK	dihydrofolate reductase	Sufonamide
vanA	ligase of type A	Glycopeptide
vanRA	transcriptional regulator of type A	Glycopeptide
vanSA	histidine protein kinase of type A	Glycopeptide
vanHA	dehydrogenase of type A	Glycopeptide
vanXA	dipeptidase of type A	Glycopeptide
vanYA	carboxypeptidase of type A	Glycopeptide
vanZA	teicoplanin resistance protein of type A	Glycopeptide
vanB	ligase of type B	Glycopeptide
vanXB	dipeptidase of type B	Glycopeptide
vanHB	dehydrogenase of type B	Glycopeptide
vanWB	glycopeptide resistance gene of type B	Glycopeptide
vanYB	carboxypeptidase of type B	Glycopeptide
vanSB	transcriptional regulator of type B	Glycopeptide
vanRB	histidine protein kinase of type B	Glycopeptide
vanD	ligase of type D	Glycopeptide
vanXD	dipeptidase of type D	Glycopeptide
vanHD	dehydrogenase of type D	Glycopeptide
vanYD	carboxypeptidase of type D	Glycopeptide
vanSD	transcriptional regulator of type D	Glycopeptide
vanRD	histidine protein kinase of type D	Glycopeptide
vanG	ligase of type D	Glycopeptide
vanXYG	dipeptidase/carboxypeptidase of type G	Glycopeptide
vanWG	glycopeptide resistance gene of type G	Glycopeptide
vanYG	carboxypeptidase of type G	Glycopeptide
vanSG	transcriptional regulator of type G	Glycopeptide
vanRG	histidine protein kinase of type G	Glycopeptide
vanTG	serine racemase of type G	Glycopeptide
vanE	ligase of type E	Glycopeptide
vanXYE	dipeptidase/carboxypeptidase of type E	Glycopeptide
vanTE	serine racemase of type E	Glycopeptide
vanRE	transcriptional regulator of type E	Glycopeptide
vanSE	histidine protein kinase of type E	Glycopeptide
vanL	ligase of type type L	Glycopeptide
vanXYL	dipeptidase/carboxypeptidase of type L	Glycopeptide
vanTmL	serine racemase of type L	Glycopeptide
vanTrL	serine racemase of type L	Glycopeptide
vanRL	transcriptional regulator of type L	Glycopeptide
vanSL	histidine protein kinase of type L	Glycopeptide
vanM	ligase of type M	Glycopeptide
vanXM	dipeptidase of type M	Glycopeptide
vanHM	dehydrogenase of type M	Glycopeptide
vanYM	carboxypeptidase of type M	Glycopeptide
vanSM	histidine protein kinase of type M	Glycopeptide
vanRM	transcriptional regulator of type M	Glycopeptide
vanN	ligase of type N	Glycopeptide
vanXYN	dipeptidase/carboxypeptidase of type N	Glycopeptide
vanTN	serine racemase of type N	Glycopeptide
vanRN	transcriptional regulator of type N	Glycopeptide
vanSN	histidine protein kinase of type N	Glycopeptide
intI9	Integron-associated integrase (class 9)
intI8	Integron-associated integrase (class 8)
intI7	Integron-associated integrase (class 7)
intI6	Integron-associated integrase (class 6)
intI1	Integron-associated integrase (class 1)
intI3	Integron-associated integrase (class 3)
intI2	Integron-associated integrase (class 2)
intI10	Integron-associated integrase (class 10)
ISCR8	ISCR transposase
ISCR3	ISCR transposase
ISCR4	ISCR transposase
ISCR5	ISCR transposase
ISCR14	ISCR transposase
ISCR7	ISCR transposase
ISCR1	ISCR transposase
ISCR2	ISCR transposase
ISCR6	ISCR transposase
Version 1.1; http://www.1928diagnostics.com/resdb
