# Supplementary material for: Shotgun metagenomics reveals a wide array of antibiotic resistance genes and mobile elements in a polluted lake in India
Source: Front Microbiol. 2014 Dec 2;5:648. doi: 10.3389/fmicb.2014.00648 (PMC4251439; doi:10.3389/fmicb.2014.00648)
Supplement: Supplementary file 2 [file Table2.XLSX]

## Sheet: Resqu-listofgenes
Table S2. Summary of metagenomic de nove assemblies
Sample	Total number of contigs	Shortest contig	Longest contig	N50	Number of contigs >N50	Number of contigs >1 kb	Assembled nucleotides	Reads mapped to contigs	% of reads mapped
Indian Lake Sediment	419 550	73	36 512	439	64 672	18 962	128 470 937	27 329 052	0.6445
Swedish Lake Sediment	415 531	97	33 179	391	84 556	17 638	138 687 105	12 874 001	0.1926
Version 1.1; http://www.1928diagnostics.com/resdb
