# Supplementary material for: Shotgun metagenomics reveals a wide array of antibiotic resistance genes and mobile elements in a polluted lake in India
Source: Front Microbiol. 2014 Dec 2;5:648. doi: 10.3389/fmicb.2014.00648 (PMC4251439; doi:10.3389/fmicb.2014.00648)
Supplement: Supplementary file 3 [file Table3.XLSX]

## Sheet: Sheet1
Table S3. Complete list of Pfam families identified in the two lakes, in counts per million reads
Pfam family	Indian lake	Swedish lake	Log fold change
	(per million reads)	(per million reads)
Phage_B	311.287	0	13.694
MbeB_N	195.419	0	13.0224
KfrA_N	168.963	0	12.8126
Rop	168.518	0	12.8088
RepC	136.773	0	12.5077
MbeD_MobD	110.549	0	12.2007
ToxN_toxin	85.33	0	11.8272
TraD	56.4366	0	11.231
ADH_N_assoc	268.759	0.139925	10.6837
PC4	36.2789	0	10.5938
MobC	467.903	0.358888	10.2571
RepA_C	24.8113	0	10.0461
Phage_portal	24.4342	0	10.024
YecR	23.336	0	9.95777
Toprim_3	21.981	0	9.87156
Terminase_1	21.142	0	9.81547
RepB-RCR_reg	19.6054	0	9.70674
Dam	19.4129	0	9.69252
Mob_Pre	906.977	1.12964	9.6194
BCCT	18.358	0	9.61202
Replicase	307.777	0.3722	9.60341
Integrase_1	385.721	0.478417	9.58601
MobA_MobL	915.391	1.4893	9.24107
DHFR_2	12.1157	0	9.01343
Cys_rich_KTR	12.0913	0	9.01053
Rep_3	4295.4	8.44416	8.98662
Rep_2	120.37	0.214157	8.98473
APH_6_hur	68.2548	0.11583	8.93688
Mrr_cat_2	11.1442	0	8.89309
YopX	10.8998	0	8.86116
Peptidase_U35	10.5018	0	8.80762
T4SS	10.1053	0	8.75222
CRISPR_Cas2	104.955	0.230059	8.69361
DUF903	8.94084	0	8.57603
GerA	8.80071	0	8.5533
PriCT_1	367.499	0.959913	8.54583
RepA_N	8.59283	0	8.5189
TraH	8.51052	0	8.50505
DUF368	8.49506	0	8.50244
Amidoligase_2	8.3905	0	8.48462
NIT	8.14277	0	8.44151
DUF2193	7.58699	0	8.33982
Phage_rep_org_N	7.44565	0	8.31277
DUF3102	7.3841	0	8.30084
ABG_transport	7.02213	0	8.22856
DUF1673	6.94202	0	8.21206
Methyltransf_9	6.8088	0	8.1842
Lys-AminoMut_A	6.70633	0	8.1624
TraC_F_IV	6.08609	0	8.0229
RE_XamI	6.08498	0	8.02264
DUF4212	6.0481	0	8.0139
DUF2188	6.04112	0	8.01224
PhageMin_Tail	5.83269	0	7.96179
AAA_24	5.73889	0	7.9385
LrgB	5.66686	0	7.92035
Lipoprotein_9	5.60831	0	7.90543
C4dic_mal_tran	5.60649	0	7.90496
RepL	584.558	2.48107	7.8667
AAA-ATPase_like	5.4277	0	7.8584
DUF4172	5.27761	0	7.81812
TraK	5.2054	0	7.79834
RelB	414.961	1.85271	7.7891
DUF4400	5.16059	0	7.78592
TraE	4.99874	0	7.74016
DsbB	4.99014	0	7.73769
Spore_permease	4.98563	0	7.73639
Phage_holin_4	4.93446	0	7.72158
ERF	4.80362	0	7.68299
HIGH_NTase1	4.66878	0	7.64212
Toprim_2	219.476	1.14224	7.55684
ChW	4.31578	0	7.52928
PhnA_Zn_Ribbon	4.2879	0	7.51998
PhnA	4.28108	0	7.5177
BAMBI	4.2686	0	7.51351
DUF3168	4.21667	0	7.49595
AAL_decarboxy	4.04694	0	7.43701
TrbC_Ftype	4.01231	0	7.42469
Phage_pRha	4.00366	0	7.42159
TraV	4.00144	0	7.4208
VirE	58.0708	0.315676	7.42027
RPA	134.887	0.776552	7.39771
AFG1_ATPase	3.87946	0	7.37639
RAMPs	3.83871	0	7.36125
DUF3987	75.6189	0.437252	7.35909
PepSY_TM_3	3.74276	0	7.32496
HTH_39	3.73383	0	7.32153
DUF3325	3.67078	0	7.29712
Cytochrome_cB	3.65669	0	7.29161
Phage_Coat_Gp8	3.65665	0	7.29159
CopB	3.63806	0	7.28429
FliW	3.62247	0	7.27813
DUF2726	3.61887	0	7.2767
Arr-ms	3.57453	0	7.25903
DUF3798	3.5433	0	7.24646
TPR_15	3.52776	0	7.24016
CcdB	3.47235	0	7.21747
FlgH	3.44125	0	7.20458
DAHP_synth_2	3.43834	0	7.20336
AraC_N	3.41502	0	7.19361
TraL	3.40026	0	7.18741
Spore_GerAC	3.3643	0	7.17218
FliS	3.36279	0	7.17153
TrfA	111.167	0.755487	7.15724
DUF328	3.29564	0	7.14264
YibE_F	3.21913	0	7.10899
FlhC	3.21258	0	7.10607
Hydrolase_2	3.17313	0	7.08838
Phage_rep_O	3.16225	0	7.08346
Cas_CT1975	3.13689	0	7.07193
SH3_4	3.12202	0	7.06512
LrgA	3.07015	0	7.04113
SNF	22.6305	0.149412	7.03367
Porin_4	3.03816	0	7.02614
DUF1949	3.00056	0	7.00831
DUF2800	2.98054	0	6.99873
Terminase_3	2.94662	0	6.98235
Relaxase	605.48	4.8236	6.96487
Ter	2.85569	0	6.93749
Fil_haemagg_2	2.83255	0	6.92585
Rod-binding	2.80791	0	6.91335
G3P_antiterm	2.80026	0	6.90944
TMP	2.79947	0	6.90904
RE_MjaII	2.79915	0	6.90888
Big_3_3	2.78574	0	6.902
DUF3422	2.77092	0	6.89437
ImcF-related_N	2.76182	0	6.88967
DUF4043	2.75115	0	6.88413
IcmF-related	2.71561	0	6.86553
DUF646	2.69514	0	6.85471
ASCH	2.68971	0	6.85183
CAT	2.67484	0	6.84389
Terminase_4	2.61507	0	6.81158
YcgR_2	2.61155	0	6.80966
DUF2200	2.60695	0	6.80713
AAA_13	2.60333	0	6.80515
Phage_Integr_2	2.59674	0	6.80152
DUF531	2.58454	0	6.79479
DUF2868	2.57247	0	6.7881
DUF879	2.56344	0	6.78307
DUF3333	2.5336	0	6.76633
LppC	2.53109	0	6.76492
Hom_end_hint	2.53073	0	6.76471
FliD_N	2.4705	0	6.73028
Mu-like_Com	2.43351	0	6.70873
DUF4137	2.42323	0	6.70268
DUF1351	2.40693	0	6.69303
FtsQ	2.40526	0	6.69205
Phage_prot_Gp6	2.40163	0	6.68989
HTH_30	2.39151	0	6.68386
RloB	2.38921	0	6.68248
HTH_WhiA	2.35878	0	6.66417
CRISPR_assoc	2.35819	0	6.66381
SAM_MT	2.35142	0	6.6597
ComFB	2.33499	0	6.64969
DUF3999	2.31141	0	6.63519
DUF4127	2.30848	0	6.63338
DUF2927	2.3024	0	6.62961
MipA	2.28915	0	6.62137
dUTPase_2	2.283	0	6.61753
IspA	2.28266	0	6.61732
DUF2924	2.27961	0	6.61541
EcoRII-C	2.27421	0	6.61202
Flagellin_IN	2.27153	0	6.61034
Phage_connect_1	2.24855	0	6.59582
NicO	2.23528	0	6.58736
Phage_CI_repr	2.21695	0	6.57561
DUF4320	2.21262	0	6.57282
SCP2_2	2.18768	0	6.55664
T2SN	2.18589	0	6.55547
OmpA_membrane	2.17857	0	6.55068
RE_HpaII	2.16355	0	6.54081
DUF1113	2.16312	0	6.54053
DUF4080	2.15816	0	6.53725
DUF3653	2.15704	0	6.53651
Enoyl_reductase	2.13686	0	6.52309
Phage_H_T_join	2.11773	0	6.51026
DUF1703	2.11635	0	6.50933
YrbL-PhoP_reg	2.08776	0	6.48993
Peptidase_A25	2.08653	0	6.48908
PepSY_TM_2	2.07773	0	6.48305
YfaZ	2.0602	0	6.47097
VKG_Carbox	2.05716	0	6.46887
DUF3492	2.0525	0	6.46563
DUF3530	2.04902	0	6.46321
DUF489	2.04754	0	6.46218
NA37	2.02791	0	6.44844
DUF4150	2.02322	0	6.44514
Malate_synthase	2.01103	0	6.43652
DUF939	1.99309	0	6.42374
DUF3340	1.97041	0	6.40742
Cas_Csy3	1.96102	0	6.40061
PilJ	1.95707	0	6.39774
Mu-like_gpT	1.95702	0	6.3977
Phage_cap_P2	1.94875	0	6.39167
UPF0228	1.94329	0	6.38767
DUF2201_N	1.94175	0	6.38654
DUF3482	1.92225	0	6.37215
AP2	1.91562	0	6.36722
SlyX	1.89135	0	6.34906
DUF3852	1.88831	0	6.34676
DUF697	1.87719	0	6.33834
DUF3224	1.86231	0	6.327
DUF2815	1.84232	0	6.31163
DUF1215	1.83088	0	6.30276
MCR_alpha_N	1.83051	0	6.30247
DUF2325	1.81919	0	6.29363
DUF3137	1.81591	0	6.29107
AceK	1.80858	0	6.28531
DUF975	1.78669	0	6.26797
Usher	1.78306	0	6.26507
HD_2	1.78137	0	6.26371
SpoIIIAC	1.77061	0	6.25509
PolyA_pol_arg_C	1.76422	0	6.24994
Phage_portal_2	1.76356	0	6.24941
DUF964	1.754	0	6.24167
Phg_2220_C	1.72787	0	6.2203
Terminase_6	42.908	0.553385	6.21764
DUF830	1.72142	0	6.21498
FlhD	1.7104	0	6.20585
DUF2922	1.70587	0	6.20207
DUF3833	1.70523	0	6.20153
GcrA	1.70128	0	6.19823
CTX_RstB	1.69356	0	6.19176
Methyltransf_32	1.68304	0	6.18289
DUF2069	1.67944	0	6.17985
VTC	1.67652	0	6.17737
Sdh5	1.67154	0	6.17314
DUF2971	1.6585	0	6.162
DUF2818	1.65618	0	6.16001
DUF2813	1.6513	0	6.15581
DUF4366	1.64933	0	6.15411
DUF2935	1.64923	0	6.15403
DUF4353	1.63092	0	6.13814
DUF881	1.62639	0	6.13419
MCR_gamma	1.61777	0	6.12663
Phage-tail_3	1.61528	0	6.12445
DUF3579	1.60663	0	6.11681
DUF2077	1.6045	0	6.11492
DUF633	1.59912	0	6.11015
DUF1305	1.5991	0	6.11013
DUF945	1.59857	0	6.10966
Gal-3-0_sulfotr	1.58968	0	6.10173
DUF1073	1.5892	0	6.1013
DUF2066	1.58648	0	6.09886
MTH865	1.58031	0	6.09332
PPV_E1_C	1.57502	0	6.08856
DUF817	1.56751	0	6.08176
AnfO_nitrog	1.56699	0	6.08129
DUF4194	1.56633	0	6.08069
BTLCP	1.55958	0	6.07456
Gemini_AL1_M	51.0153	0.734386	6.07349
DUF3050	1.55012	0	6.06591
MucB_RseB	1.54544	0	6.06161
TRAM_LAG1_CLN8	1.54376	0	6.06006
DUF1837	1.53954	0	6.05617
Tub_2	1.53692	0	6.05375
Met_asp_mut_E	1.53192	0	6.04913
plasmid_Toxin	1.52787	0	6.04536
Mn_catalase	1.52416	0	6.04191
DUF2128	1.52392	0	6.04169
DUF446	1.52155	0	6.03948
DUF2931	1.52055	0	6.03854
MtrD	1.52046	0	6.03846
DCD	1.5061	0	6.02498
AtpR	1.50251	0	6.02159
DUF2103	1.47882	0	5.99902
VRR_NUC	1.47806	0	5.99828
YcgL	1.45718	0	5.97808
YjfB_motility	1.44948	0	5.97056
SpoVAD	1.44828	0	5.96938
FBPase_2	1.43867	0	5.95993
DUF356	1.43641	0	5.9577
DUF2812	1.42515	0	5.94653
DUF2959	1.41899	0	5.94038
Peptidase_M75	1.40631	0	5.92765
TraT	1.40237	0	5.92366
Cas_Csy4	1.40106	0	5.92234
Spore_IV_A	1.40066	0	5.92193
DUF4093	1.39436	0	5.91553
DUF1318	1.39417	0	5.91534
Cas_Csy2	1.39267	0	5.91381
DUF4116	1.38705	0	5.90808
MCR_beta	1.3838	0	5.90475
TraU	10.0488	0.14521	5.89979
Prim_Zn_Ribbon	17.0765	0.264431	5.89218
DUF3470	1.37052	0	5.89107
T2SI	1.36644	0	5.88684
GIDE	1.35993	0	5.88007
YodL	1.35062	0	5.87033
FeoC	1.34792	0	5.86749
SpoVA	1.3458	0	5.86526
DUF3825	1.33741	0	5.85639
DUF2209	1.3343	0	5.85309
DUF3394	1.33276	0	5.85145
CheZ	1.33216	0	5.85082
Tape_meas_lam_C	1.32762	0	5.84597
DUF4112	1.31803	0	5.8357
DUF1608	16.6131	0.268942	5.83012
NAGidase	1.30709	0	5.82388
DUF2189	1.30398	0	5.82051
YqfD	1.3035	0	5.81998
Cas_Cmr3	1.30349	0	5.81998
SpoOE-like	1.30194	0	5.81829
Iron_traffic	1.29898	0	5.81506
DUF378	1.29746	0	5.81341
DUF2119	1.29588	0	5.81168
DUF2634	1.28152	0	5.79589
HobA	1.27439	0	5.78799
DUF3991	45.2702	0.796394	5.78775
SASP	1.26382	0	5.77619
CopD	1.25962	0	5.77148
SpoIIID	1.25825	0	5.76993
Caps_synth_CapC	1.25812	0	5.76978
DUF694	9.22817	0.146307	5.76783
DUF2162	1.25419	0	5.76536
DUF4394	1.25265	0	5.76361
MCR_beta_N	1.24283	0	5.75247
Cys_rich_CWC	1.24008	0	5.74933
Me-amine-dh_L	1.23639	0	5.74511
Integrase_l_N	93.919	1.73961	5.73559
FIVAR	1.22603	0	5.7332
Cadherin-like	1.2214	0	5.72785
OapA	1.20896	0	5.71336
Rep_trans	930.376	17.8102	5.70517
DUF1631	1.20062	0	5.70356
DUF940	1.19384	0	5.69556
TniQ	1.18962	0	5.69053
Phage_DNA_bind	13.5262	0.239171	5.68892
DUF3570	1.18669	0	5.68705
DctA-YdbH	1.18245	0	5.68199
DUF4041	1.182	0	5.68145
hemP	1.17934	0	5.67827
BenE	1.174	0	5.67184
Replic_Relax	9.68103	0.167639	5.66604
DUF3801	1.16903	0	5.66584
DUF461	1.16555	0	5.66163
Glyco_tranf_2_5	1.16255	0	5.65798
DUF892	1.15916	0	5.65386
DUF4426	1.1589	0	5.65353
DUF2309	1.15193	0	5.645
ANT	1.14866	0	5.64099
DUF2493	1.1473	0	5.63931
DUF3154	1.14499	0	5.63646
AcetDehyd-dimer	1.13426	0	5.62315
DUF2933	1.13365	0	5.62239
DUF3036	1.13137	0	5.61954
DUF463	1.13	0	5.61784
RyR	1.12971	0	5.61747
DUF3793	1.12809	0	5.61544
DUF1845	1.12394	0	5.61023
DUF1175	1.12363	0	5.60985
CodY	1.12329	0	5.60942
DUF2953	1.11849	0	5.60337
DUF1492	1.11748	0	5.60209
DUF3841	1.11657	0	5.60094
KaiB	36.1421	0.721914	5.60045
HCBP_related	1.11168	0	5.59473
MCR_alpha	1.10566	0	5.58707
YebG	1.10262	0	5.58317
GSP_synth	1.09959	0	5.57929
TniB	1.09352	0	5.57147
DUF1704	1.09193	0	5.56942
ChuX_HutX	1.08937	0	5.56611
s48_45	1.08851	0	5.56498
MCR_D	1.08447	0	5.55973
SprA-related	1.08372	0	5.55876
Frataxin_Cyay	1.08342	0	5.55837
DUF1828	1.08187	0	5.55635
Spore_II_R	1.06877	0	5.53915
Cupin_4	1.06554	0	5.53488
DUF1425	1.06177	0	5.52987
DUF1064	1.06088	0	5.52868
Exonuc_X-T_C	1.05583	0	5.52196
SapC	1.05578	0	5.52189
RNA_pol	1.0518	0	5.51655
DUF2805	1.04864	0	5.51231
DUF1249	1.04465	0	5.50693
DUF1833	1.04429	0	5.50645
DUF1349	1.04135	0	5.50246
CsoS2_M	1.04057	0	5.50142
DUF3799	1.03968	0	5.5002
XylR_N	1.03855	0	5.49867
PDDEXK_4	1.03581	0	5.49494
DUF2956	1.02767	0	5.48381
Prophage_tail	1.02571	0	5.48112
DUF1768	1.02416	0	5.47898
Cadherin	1.02057	0	5.47404
Citrate_ly_lig	1.01734	0	5.46956
Maff2	1.016	0	5.4677
Branch_AA_trans	1.0108	0	5.46047
PrgI	1.01076	0	5.46041
Mito_fiss_Elm1	1.00884	0	5.45774
DUF3649	1.00868	0	5.45751
DUF2184	1.00618	0	5.45401
OB_NTP_bind	1.00614	0	5.45396
Autotransporter	1.0046	0	5.4518
DUF4149	1.00441	0	5.45153
Head-tail_con	1.00408	0	5.45107
DUF3412	1.00349	0	5.45023
DUF2762	0.999526	0	5.44466
NKWYS	0.999326	0	5.44438
ChaB	0.993315	0	5.43587
NTPase_I-T	0.984335	0	5.42308
DUF2680	0.982246	0	5.42008
DUF2086	0.980921	0	5.41818
Phage_min_cap2	0.980383	0	5.41741
Spore_III_AE	0.980079	0	5.41697
TraI_2	6.86378	0.138426	5.41062
Lar_restr_allev	0.972362	0	5.40583
Phytase	0.972321	0	5.40577
DUF3025	0.972131	0	5.4055
DUF480	0.968529	0	5.40027
PrpR_N	0.963829	0	5.39342
DASH_Dad2	0.961595	0	5.39015
DUF3693	0.949889	0	5.3729
DUF3846	0.947575	0	5.36947
DUF2023	0.947064	0	5.36871
EutH	0.946707	0	5.36818
DUF366	0.946254	0	5.36751
Caps_synth_GfcC	0.943337	0	5.36316
HrpB_C	0.942785	0	5.36234
FCSD-flav_bind	0.937293	0	5.35411
Secretin_N_2	0.935396	0	5.35126
DUF2857	0.933987	0	5.34914
DUF3442	0.928659	0	5.34109
DUF3466	0.927346	0	5.3391
Porin_2	0.925419	0	5.33617
EcoRI	0.923743	0	5.33362
TraF	7.75136	0.169334	5.33346
A2M_recep	0.921437	0	5.3301
DUF2278	0.914211	0	5.31903
Ectoine_synth	0.910417	0	5.31318
YabP	0.909416	0	5.31163
Multi_Drug_Res	66.6205	1.66118	5.30594
TnpV	0.901775	0	5.29977
SirB	0.892532	0	5.28528
WhiA_N	0.891887	0	5.28427
DUF2523	13.436	0.322119	5.28334
DUF3310	0.889696	0	5.28081
DUF1273	0.887118	0	5.27673
Mu-like_Pro	0.882583	0	5.26953
Gtr1_RagA	0.88209	0	5.26874
Parvo_NS1	0.879217	0	5.26416
DUF4367	0.877572	0	5.26153
DUF310	0.877019	0	5.26064
DUF2803	0.876149	0	5.25925
Omptin	0.876038	0	5.25907
DUF1820	0.868968	0	5.24769
Phage_CRI	535.942	14.1354	5.24236
Glyco_hydro_65C	0.862872	0	5.2378
GxGYxYP	0.858957	0	5.23141
DUF2847	0.856941	0	5.22811
UPF0126	8.38865	0.201639	5.22365
T2SL	0.852003	0	5.22
Striatin	0.849699	0	5.2162
DUF2393	0.846009	0	5.21009
Metal_hydrol	0.84531	0	5.20893
Ogr_Delta	0.842904	0	5.20493
CitX	0.842436	0	5.20414
DUF1887	0.841045	0	5.20183
DUF2322	0.840503	0	5.20092
TMP_2	0.840003	0	5.20009
MtrF	0.839165	0	5.19869
DUF1364	0.838469	0	5.19752
Amidase_6	0.837773	0	5.19636
DNA_methylase	62.5527	1.70334	5.17942
SymE_toxin	0.827559	0	5.17914
DUF3815	0.820859	0	5.16774
SpoIIP	0.8208	0	5.16764
SbcD_C	0.819147	0	5.16481
TfoX_C	0.809724	0	5.14859
DapH_N	0.809492	0	5.14819
DNA_pol3_chi	6.09169	0.149412	5.14437
Disaggr_repeat	11.9404	0.315405	5.14171
IF2_assoc	0.802	0	5.13515
DUF1652	0.796401	0	5.12533
DUF2786	0.794569	0	5.12211
RseA_N	0.793555	0	5.12032
Sipho_tail	0.791893	0	5.11738
Cu-oxidase	5.94488	0.149412	5.10931
DUF2294	0.786943	0	5.10859
DUF2169	0.786312	0	5.10747
DUF432	0.783873	0	5.10312
AgrB	0.783821	0	5.10303
TraW_N	0.782757	0	5.10112
DUF4130	0.782207	0	5.10014
Bac_GDH	15.6691	0.435419	5.09573
FAD_binding_8	0.775503	0	5.08808
Endonuc-BglII	28.3643	0.811386	5.08756
Na_Ala_symp	19.4341	0.553106	5.07663
ImpA-rel_N	0.768154	0	5.07475
Phage_P2_GpU	0.76738	0	5.07334
Disaggr_assoc	15.8554	0.449956	5.06777
DUF1983	0.763131	0	5.06557
PLAT	0.762618	0	5.06463
DUF2785	0.760722	0	5.06115
DUF4406	0.760507	0	5.06075
CHMI	0.760198	0	5.06018
Phage_XkdX	0.759499	0	5.05889
Sensor	0.758629	0	5.05729
Lipoprotein_19	0.75594	0	5.05232
DUF1829	0.754603	0	5.04984
DUF1659	0.753138	0	5.04713
LPAM_2	0.751669	0	5.04439
DUF4055	0.749259	0	5.0399
Hom_end	0.74801	0	5.03757
UPF0122	0.747305	0	5.03625
MAAL_C	0.744738	0	5.03144
DUF2048	0.744251	0	5.03052
DUF2828	0.739789	0	5.02211
DUF1504	0.739456	0	5.02148
Neisseria_TspB	0.739222	0	5.02104
Abi_2	5.00602	0.131783	5.01754
DUF896	0.736319	0	5.01554
Peptidase_M2	0.735283	0	5.01357
CitT	0.734584	0	5.01224
DUF4381	0.732372	0	5.00803
DUF3887	0.729589	0	5.0027
RE_XcyI	4.87655	0.12949	5.00138
DUF4355	0.727769	0	4.99921
DUF3344	0.727629	0	4.99894
DUF1653	0.727386	0	4.99848
DUF3972	0.724283	0	4.9925
PepSY_2	0.72336	0	4.99072
DUF4001	0.721824	0	4.98775
Spore_III_AB	0.721635	0	4.98738
DUF3427	0.719978	0	4.98417
Glyco_hydro_67C	0.719522	0	4.98329
Pentapeptide_2	0.719007	0	4.98229
Rad52_Rad22	0.715172	0	4.97482
DUF539	0.713794	0	4.97212
PUD	0.712387	0	4.96937
P12	0.710724	0	4.9661
DUF3301	0.710439	0	4.96554
Ub-RnfH	0.710118	0	4.96491
Spo0A_C	0.710116	0	4.96491
CopC	0.707009	0	4.95878
Ank_3	0.70631	0	4.9574
DUF3322	0.704548	0	4.95392
CbiK	4.77538	0.131483	4.95261
CDKN3	0.703048	0	4.95094
MCD	0.70283	0	4.95051
Mo-co_dimer	0.693241	0	4.93133
DUF4363	0.69133	0	4.92748
Minor_capsid_3	0.691012	0	4.92684
MethyTransf_Reg	0.688491	0	4.92174
CusF_Ec	0.68753	0	4.91979
DUF1906	0.68647	0	4.91764
DUF3369	0.686454	0	4.91761
DmpG_comm	0.686245	0	4.91718
DUF3363	0.683417	0	4.91142
RE_HindIII	0.681678	0	4.90787
MT-A70	25.9925	0.844017	4.90638
DUF1538	9.21133	0.284994	4.90382
Coatamer_beta_C	0.678672	0	4.90171
Phage_tube	0.676756	0	4.89776
DUF3501	0.676617	0	4.89748
DUF4221	0.674703	0	4.89353
DUF342	5.95137	0.177762	4.89183
DUF4331	0.673689	0	4.89143
RteC	0.672994	0	4.88999
DUF2219	5.24936	0.154768	4.88655
DUF2149	0.671068	0	4.886
DUF4339	0.670457	0	4.88473
DUF4003	0.669618	0	4.88298
DUF1853	0.669019	0	4.88173
Eno-Rase_FAD_bd	0.668662	0	4.88099
Lipoprotein_18	0.668326	0	4.88029
Herpes_ori_bp	0.667693	0	4.87897
ARD	0.664918	0	4.87316
Glyco_transf_25	0.66168	0	4.86636
DUF3034	0.661088	0	4.86512
DUF3393	0.657359	0	4.85724
DUF4123	0.650417	0	4.84245
DUF2059	0.649123	0	4.83968
DisA-linker	0.648047	0	4.83737
OprD	5.92746	0.184701	4.83714
MAAL_N	0.646944	0	4.835
TPPK_C	0.646493	0	4.83403
Ykof	0.644383	0	4.82947
Cas_DxTHG	0.641607	0	4.82347
DUF1315	0.640438	0	4.82093
Na_H_antiporter	9.95724	0.329884	4.81988
TraN	6.80682	0.218934	4.81635
ABC_cobalt	0.638154	0	4.81596
Phage_tail_S	0.637816	0	4.81522
Imp-YgjV	0.63631	0	4.81193
TraG-D_C	21.6839	0.753565	4.80403
DUF2173	0.6322	0	4.80292
LuxS	0.629191	0	4.79628
DUF1290	0.62839	0	4.79451
DUF501	0.625563	0	4.78824
Vsr	5.29557	0.170966	4.77365
DUF1700	0.618854	0	4.77325
ORF6C	0.618234	0	4.77185
DUF1428	0.615834	0	4.76645
E2F_TDP	0.613204	0	4.7605
Fe-S_assembly	0.609392	0	4.75184
NAS	0.60771	0	4.748
Gly-zipper_Omp	7.58609	0.260913	4.74181
Glyco_hydro_67M	0.604669	0	4.74103
FmrO	4.88943	0.160278	4.74063
FUSC_2	0.603721	0	4.73885
P22_AR_N	0.600884	0	4.73231
Glycolipid_bind	0.599663	0	4.72949
MarR_2	152.355	5.73919	4.72478
DUF486	4.47938	0.146813	4.72467
YbgT_YccB	0.596784	0	4.72281
SUV3_C	0.59605	0	4.7211
Phageshock_PspG	0.595641	0	4.72015
YkyA	0.592394	0	4.71256
NapD	0.592261	0	4.71225
OrfB_Zn_ribbon	105.292	4.00569	4.70808
DUF2500	0.589651	0	4.70612
Me-amine-dh_H	0.589574	0	4.70594
DbpA	90.3651	3.45028	4.70157
ArsC	34.5499	1.307	4.69963
Rep_1	1617.66	62.295	4.69813
TetR_C_7	0.585792	0	4.69701
EHN	0.585252	0	4.69573
DUF3275	0.584217	0	4.69328
OmpW	0.583886	0	4.69249
ADP_PFK_GK	4.40002	0.147775	4.6909
Peptidase_U4	0.581481	0	4.68677
Cas_Cas5d	4.42692	0.149412	4.68591
Cad	0.579274	0	4.68149
DUF4037	0.577477	0	4.67719
Phage_AlpA	9.73517	0.358589	4.67474
ProQ	0.573449	0	4.66748
PG_binding_3	0.571654	0	4.66314
PucR	0.571497	0	4.66276
DUF1256	0.568902	0	4.65645
DUF2390	0.56195	0	4.63942
HTH_OrfB_IS605	49.1013	1.951	4.6369
HTHP	0.559765	0	4.63403
DUF876	4.6989	0.166798	4.63326
SpoU_methylas_C	0.554163	0	4.6201
DUF3458	6.53791	0.24404	4.61623
DUF4165	0.549809	0	4.60919
DUF3253	0.549211	0	4.60768
DUF1413	0.548362	0	4.60554
DUF2591	0.546135	0	4.59991
Endonuc-HincII	0.546083	0	4.59978
DUF3440	0.543078	0	4.59215
DUF3494	0.540356	0	4.5852
DUF365	0.539607	0	4.58329
DUF4168	0.539546	0	4.58313
DUF3708	0.538871	0	4.5814
DUF4046	0.538802	0	4.58122
Phage_Nu1	0.537898	0	4.5789
DUF927	11.6248	0.466611	4.5709
DUF3150	0.533499	0	4.56755
DUF3016	0.531985	0	4.56362
YIEGIA	0.531525	0	4.56243
UPF0014	10.2939	0.414577	4.55778
DUF4102	9.9239	0.398968	4.55744
Sugar-bind	4.20516	0.156806	4.55176
RecO_N_2	0.527317	0	4.55145
CreA	0.526584	0	4.54953
PspB	0.523864	0	4.54237
Fumble	0.522434	0	4.5386
AntA	0.521875	0	4.53712
DUF3732	0.521342	0	4.53571
DUF2249	5.36298	0.209177	4.53301
DUF4254	0.520113	0	4.53246
ShlB	0.517493	0	4.52548
DNA_pol_B_2	0.517254	0	4.52485
DUF939_C	0.516773	0	4.52356
DUF2433	0.516449	0	4.5227
AnfG_VnfG	0.515734	0	4.52078
TOBE_3	0.514868	0	4.51847
EIID-AGA	3.93229	0.149412	4.51594
Terminase_5	4.02702	0.155143	4.50304
Phage_capsid	41.4371	1.80509	4.50294
UPF0160	0.508308	0	4.50078
Glyco_hydro_66	0.504094	0	4.4893
DUF4375	0.502453	0	4.48481
DUF4148	0.502317	0	4.48444
ANKH	0.501006	0	4.48083
AAA_25	281.406	12.6122	4.4772
Glu_cys_ligase	4.60833	0.184709	4.47554
Lectin_C	0.497771	0	4.47191
DUF4178	0.497613	0	4.47147
DUF2155	0.497599	0	4.47143
RE_NgoFVII	0.495909	0	4.46674
DUF3364	0.495223	0	4.46484
MDMPI_N	0.49462	0	4.46316
GNAT_acetyltr_2	0.494012	0	4.46147
DUF2313	0.490065	0	4.45042
Coat_F	0.489138	0	4.44781
TarH	0.488996	0	4.44741
DUF3141	0.488903	0	4.44715
KAP_NTPase	5.17492	0.214934	4.44647
DUF2489	0.488249	0	4.44531
NifT	0.487474	0	4.44312
Phage_tail_X	0.48678	0	4.44116
LMSTEN	0.486533	0	4.44046
YtxC	0.484791	0	4.43553
RE_NgoPII	0.484211	0	4.43388
DUF1840	0.483516	0	4.4319
DUF2782	0.482582	0	4.42924
DIE2_ALG10	0.482016	0	4.42763
Bro-N	6.66089	0.288015	4.42347
RHH_1	530.269	24.7341	4.42085
MACPF	0.479011	0	4.41903
DUF4314	0.478872	0	4.41863
Mac	0.478335	0	4.41709
Brix	0.477544	0	4.41481
Phenol_Hydrox	0.477423	0	4.41446
CHASE	6.81922	0.298824	4.40803
Nt_Gln_amidase	0.47192	0	4.39852
Arg_repressor_C	0.471386	0	4.39697
DUF4006	0.470757	0	4.39513
Helicase_RecD	0.469742	0	4.39217
Abi_C	0.469637	0	4.39186
Flagellin_C	5.08967	0.220257	4.39076
NQRA_SLBB	3.07863	0.12451	4.38959
DUF4376	0.467091	0	4.38439
DUF2268	0.465411	0	4.37944
DUF3524	0.463045	0	4.37245
Filamin	0.462915	0	4.37206
MinC_N	0.461651	0	4.36831
TT_ORF1	0.461576	0	4.36808
Phage_holin_1	0.460397	0	4.36457
Phage_Mu_Gam	0.459943	0	4.36322
DUF3085	0.459794	0	4.36277
DUF3159	0.457833	0	4.35691
Tannase	0.457775	0	4.35673
MipZ	0.457326	0	4.35539
DUF533	0.454525	0	4.34696
DUF2251	0.453861	0	4.34495
DUF2063	0.453269	0	4.34316
DUF4315	0.452628	0	4.34122
DUF1832	0.452252	0	4.34008
NAD-GH	0.449659	0	4.3322
DUF3870	0.449168	0	4.3307
7TM_GPCR_Sra	0.448526	0	4.32874
DUF285	0.447245	0	4.32481
Ank_5	9.0615	0.430022	4.32427
MUG113	0.446614	0	4.32288
DUF2975	0.446386	0	4.32218
DUF288	0.446166	0	4.32151
Pterin_bind	414.423	20.7422	4.31891
DUF3545	0.44403	0	4.31493
FpoO	0.443214	0	4.31241
YmaF	0.443019	0	4.31181
2HCT	0.441581	0	4.30735
DUF2296	0.441444	0	4.30693
DevR	0.440775	0	4.30485
DRAT	4.55682	0.209177	4.29911
DUF2202	6.47196	0.306494	4.29896
FixH	3.35476	0.149412	4.28825
Phage_GP20	0.435154	0	4.28727
Gon7	0.434845	0	4.2863
Prok-E2_D	0.432576	0	4.27914
DUF2750	0.431971	0	4.27723
DUF2474	0.430644	0	4.27302
Spc42p	0.429525	0	4.26946
Zot	173.188	8.95975	4.26916
DUF4364	0.427288	0	4.26232
TraG_N	11.4818	0.581044	4.25033
MatP	0.423461	0	4.25002
DUF1882	0.420421	0	4.24017
DUF1896	0.420228	0	4.23954
4HBT_3	0.420204	0	4.23947
DUF3683	0.41947	0	4.23708
DUF3391	6.20859	0.30754	4.23468
2CSK_N	0.415686	0	4.2247
StbA	0.41536	0	4.22363
DUF2018	0.415297	0	4.22342
CoatB	4.77769	0.234079	4.22036
DUF1367	0.41395	0	4.21899
DUF1576	0.413647	0	4.21799
DUF1275	3.41065	0.161665	4.21315
zf-CHCC	0.411687	0	4.2115
DUF4326	0.410839	0	4.20869
DUF969	0.410182	0	4.2065
DUF3794	0.410134	0	4.20635
Phage_GPO	0.408795	0	4.20188
PduL	3.49981	0.168428	4.19837
DUF3262	0.405414	0	4.19056
Cas_TM1802	0.405324	0	4.19025
DUF2131	0.404463	0	4.18735
RbsD_FucU	3.09025	0.147939	4.18297
DUF3450	4.21654	0.210422	4.18004
DUF2621	0.399772	0	4.17145
DUF3144	0.399602	0	4.17087
DUF2220	2.82932	0.135004	4.16988
Phage_term_smal	0.398778	0	4.16806
FUSC	0.398248	0	4.16625
YolD	0.398155	0	4.16593
DUF1048	0.397778	0	4.16464
DUF1528	0.397556	0	4.16388
DUF1836	0.394794	0	4.15439
PTS_EIIA_1	0.393839	0	4.15108
UPF0149	3.79198	0.191835	4.14727
DUF2793	0.392634	0	4.14692
DUF4163	0.392391	0	4.14607
DUF2508	0.392029	0	4.14482
CotJA	0.389705	0	4.13672
HC2	0.38969	0	4.13667
RdRP	0.389681	0	4.13664
DUF1427	0.389514	0	4.13606
GSu_C4xC__C2xCH	0.38655	0	4.12567
DUF2183	4.85662	0.25693	4.12125
DUF935	4.39851	0.230884	4.11968
DUF2835	0.384376	0	4.118
YycI	0.384292	0	4.1177
DUF4368	0.382926	0	4.11286
Phage_lambd_GpG	0.38241	0	4.11103
Rick_17kDa_Anti	0.382259	0	4.11049
Plasmid_stabil	380.678	22.0824	4.10616
Ceramidase	0.380155	0	4.10299
DUF1724	18.5593	1.06302	4.0962
DUF972	0.378253	0	4.09617
Lipoprotein_8	0.377436	0	4.09324
AstB	0.376605	0	4.09024
DUF4138	0.375835	0	4.08746
DUF3400	0.37463	0	4.0831
Na_Pi_cotrans	19.2176	1.11286	4.08172
5TM-5TMR_LYT	6.78101	0.379352	4.0782
HTH_7	50.2997	2.95754	4.07734
DcuA_DcuB	3.64023	0.194236	4.07273
NapB	0.371619	0	4.07215
Myosin_N	0.368112	0	4.05929
SdiA-regulated	0.365991	0	4.05145
DUF3383	0.364993	0	4.04775
TruB-C_2	0.364929	0	4.04751
Pilin	12.8748	0.757314	4.04608
Gemini_AL1	107.227	6.46947	4.04596
Sod_Ni	3.03873	0.162112	4.0443
Inhibitor_I9	2.82411	0.149412	4.04172
PT-HINT	0.361727	0	4.03557
Lon_2	6.22928	0.358589	4.03256
DUF2165	0.36085	0	4.03228
DUF1883	0.360039	0	4.02924
Flagellin_N	9.27243	0.546055	4.02872
HTH_16	0.359494	0	4.02718
Spore_YabQ	0.35897	0	4.02521
Glycophorin_A	0.358825	0	4.02466
DUF1737	0.358187	0	4.02225
REJ	0.356221	0	4.0148
NnrS	5.34487	0.309283	4.01187
T4SS-DNA_transf	17.3219	1.05549	4.00681
DUF2163	0.353727	0	4.00529
WaaY	0.353035	0	4.00265
Lact_bio_phlase	0.352345	0	4
ParD	0.35109	0	3.99517
DUF493	5.09306	0.298824	3.98864
DUF22	0.348778	0	3.98624
YwiC	0.345939	0	3.9752
DUF441	0.345664	0	3.97413
Cas_VVA1548	0.344585	0	3.9699
ThiC-associated	0.343722	0	3.96651
DdrB	0.343481	0	3.96557
Pep_M12B_propep	0.342855	0	3.9631
CsrA	5.924	0.357939	3.96279
DUF3692	0.342605	0	3.96212
DUF2194	0.342261	0	3.96076
DUF2290	0.3416	0	3.95815
Fil_haemagg	0.340979	0	3.9557
S1_2	3.30341	0.192077	3.94797
Tnp_zf-ribbon_2	0.337146	0	3.94044
Phage_GPL	0.336192	0	3.93662
DUF3232	0.335527	0	3.93395
TfuA	2.2822	0.127606	3.93167
PAP2_C	0.33353	0	3.9259
RRXRR	4.42075	0.268942	3.92577
DUF2497	0.332015	0	3.91977
DUF4396	0.330773	0	3.91472
DUF1228	2.53386	0.146497	3.91116
PriCT_2	8.44044	0.540316	3.90806
ArdA	0.328855	0	3.90689
DUF3718	0.328855	0	3.90689
Zn_protease	5.07724	0.316583	3.90679
Peptidase_M15_3	7.67179	0.489863	3.90595
SAP	0.328408	0	3.90506
DUF2326	0.328154	0	3.90402
DUF2897	0.32811	0	3.90383
DUF4319	0.327254	0	3.90032
Packaging_FI	0.327066	0	3.89954
TraC	0.325955	0	3.89497
CtsR	0.325905	0	3.89476
LRR_adjacent	0.325688	0	3.89386
MCPsignal_assoc	11.4498	0.749703	3.89131
CcmE	22.3282	1.48351	3.89063
CsgE	0.324706	0	3.8898
DUF997	0.324451	0	3.88874
DUF2391	0.320742	0	3.87328
Phage_tail_T	0.320447	0	3.87204
P2_Phage_GpR	0.319846	0	3.86952
Trep_Strep	0.319459	0	3.8679
NARP1	0.318167	0	3.86245
NTase_sub_bind	8.68677	0.576735	3.85914
DUF2974	2.46712	0.148735	3.85414
DUF3800	3.4175	0.214556	3.85352
DUF1874	0.315395	0	3.8507
DinI	0.315079	0	3.84935
DUF3365	16.2584	1.10792	3.84707
DUF1104	0.314465	0	3.84673
DUF3744	0.312593	0	3.83872
McrBC	5.60027	0.369709	3.83821
DUF3320	0.312232	0	3.83717
EcoRI_methylase	3.4081	0.216647	3.83695
TrbL	19.8926	1.37702	3.82991
Big_3	0.308925	0	3.82288
MTS_N	0.308721	0	3.822
EcKinase	0.30854	0	3.82121
PTS_EIIC_2	0.308417	0	3.82068
DUF4111	12.493	0.862685	3.82009
DUF2213	3.47176	0.224118	3.81927
SecB	2.97656	0.189106	3.8188
Herpes_pp38	0.305366	0	3.80735
LPP20	5.38882	0.36311	3.80733
HMG_box	0.304802	0	3.80488
UNC-93	0.302162	0	3.79323
SAM_decarbox	0.301621	0	3.79083
PGP_phosphatase	0.300668	0	3.7866
Nitrate_red_del	11.881	0.840635	3.78412
Phage_tail_U	0.299064	0	3.77944
HTH_36	225.304	16.3995	3.77823
PqiA	6.2704	0.43698	3.77277
DUF462	0.296976	0	3.77007
DUF3859	0.29597	0	3.76553
DUF494	4.13308	0.282638	3.76319
DUF3018	17.757	1.2907	3.75805
DUF3438	0.293922	0	3.75626
DUF2780	0.293792	0	3.75567
PCI	0.293786	0	3.75564
DnaI_N	0.293125	0	3.75263
DUF3231	0.291179	0	3.74373
Endonuc-PvuII	0.290576	0	3.74097
Phage_tail_2	0.287951	0	3.72886
DUF769	0.287798	0	3.72815
DUF4040	8.31635	0.606765	3.72601
DUF3257	0.286586	0	3.72252
Paxillin	0.286199	0	3.72072
DUF3783	0.285862	0	3.71915
CsgF	0.285624	0	3.71804
FliG_C	2.68174	0.182435	3.71557
Ribonuclease	0.284847	0	3.71441
DUF2345	0.284677	0	3.71361
Virulence_RhuM	12.9259	0.963984	3.713
GspL_C	3.40083	0.238337	3.70913
MutH	0.283605	0	3.70859
DUF2755	0.281876	0	3.70044
DUF3750	0.281876	0	3.70044
DUF4054	0.281876	0	3.70044
DUF4316	0.281876	0	3.70044
Inhibitor_G39P	0.281876	0	3.70044
PapC_C	0.281876	0	3.70044
Phage_T7_tail	0.281876	0	3.70044
UMPH-1	0.281876	0	3.70044
YyzF	0.281876	0	3.70044
SusE	0.280847	0	3.69557
DUF4125	0.280757	0	3.69515
T2SM	2.64062	0.182931	3.69
2OG-FeII_Oxy_4	0.279556	0	3.68944
DUF1450	0.279313	0	3.68828
RecT	5.92012	0.437664	3.68802
DUF2001	0.279191	0	3.6877
Phage_CII	0.278744	0	3.68557
TRAP_beta	0.278566	0	3.68472
TrbI	5.8786	0.436128	3.68272
Phage_X	166.699	12.9909	3.67927
Barstar	0.277402	0	3.67914
Sugarporin_N	0.27677	0	3.67611
TetR_C_8	0.276731	0	3.67592
DUF2215	0.276656	0	3.67557
DUF1699	7.58754	0.572513	3.6747
PTSIIB_sorb	2.39069	0.165799	3.67287
UPF0167	0.275612	0	3.67054
SMI1_KNR4	0.274829	0	3.66676
Holin_LLH	0.273913	0	3.66232
FliD_C	2.18485	0.150985	3.66187
DUF3663	0.273682	0	3.6612
Na_H_antiport_2	0.273334	0	3.65951
Viral_Beta_CD	0.272415	0	3.65503
DUF3010	0.271239	0	3.64929
DUF2859	0.27111	0	3.64866
HupH_C	0.270301	0	3.64469
Plectin	0.270131	0	3.64386
Sigma_reg_N	0.269714	0	3.6418
zf-GRF	0.269312	0	3.63982
SspH	0.269179	0	3.63917
DUF3792	0.26894	0	3.63799
Curlin_rpt	0.268826	0	3.63743
DUF4225	0.268765	0	3.63713
DUF2612	0.268453	0	3.63559
DUF1924	2.8137	0.205975	3.62812
DUF934	0.266721	0	3.627
RE_SinI	0.266324	0	3.62503
RMF	0.266216	0	3.62449
UPF0164	0.26607	0	3.62376
Cyd_oper_YbgE	0.265825	0	3.62254
DUF3184	0.26556	0	3.62122
N6_N4_Mtase	318.451	25.9441	3.61639
Phage_P2_GpE	0.264156	0	3.61419
TPR_4	0.263711	0	3.61196
Amido_AtzD_TrzD	0.263369	0	3.61024
YjzC	0.263084	0	3.60881
MRJP	0.261392	0	3.60027
AstA	0.260974	0	3.59815
IBR	0.260816	0	3.59735
dCMP_cyt_deam_2	0.260689	0	3.5967
DUF4317	0.260133	0	3.59388
DUF1107	0.258386	0	3.58496
DUF3487	0.258386	0	3.58496
IER	0.258194	0	3.58398
NhaB	2.83015	0.214743	3.58236
Coatomer_E	0.257629	0	3.58108
TraF_2	0.257396	0	3.57988
RE_HindVP	0.257175	0	3.57875
Acyl_CoA_thio	0.255687	0	3.57108
Sbi-IV	0.255254	0	3.56884
Acid_phosphat_B	0.253632	0	3.56042
DUF4309	0.253618	0	3.56035
DUF3945	0.252794	0	3.55605
NHase_alpha	0.252188	0	3.55288
DUF3577	0.251947	0	3.55162
DUF2992	0.251761	0	3.55065
DUF2273	0.251478	0	3.54916
CPL	0.250556	0	3.54432
DUF1789	0.250556	0	3.54432
UPF0262	0.250556	0	3.54432
Xylanase	1.86974	0.138988	3.54254
Phage_head_fibr	0.250133	0	3.54209
XkdN	0.250096	0	3.54189
Gas_vesicle	0.249793	0	3.54029
MCPsignal	90.1186	7.73011	3.53926
DUF4153	2.8357	0.222472	3.5391
Prox1	0.249476	0	3.53862
Hexokinase_1	0.2489	0	3.53557
Cas_Csm6	0.248319	0	3.5325
FUSC-like	0.248319	0	3.5325
DUF1007	0.247569	0	3.52851
LtrA	0.246977	0	3.52535
DUF2479	0.24688	0	3.52483
Ureidogly_hydro	0.246558	0	3.52312
TrbC	0.245803	0	3.51907
DUF3672	0.245738	0	3.51873
DUF1974	2.25693	0.175502	3.51852
Phage_Gp15	0.245625	0	3.51813
PTR	0.245454	0	3.5172
DTW	0.244862	0	3.51403
DUF2789	0.243666	0	3.50758
DUF1183	0.243361	0	3.50594
MalM	0.243319	0	3.50571
Entericidin	0.243187	0	3.50499
CobT	0.243168	0	3.50489
CcmD	0.243107	0	3.50456
DDE_Tnp_1_7	0.242532	0	3.50145
DUF4234	0.241944	0	3.49825
DUF3749	0.241608	0	3.49643
Leader_Erm	0.240769	0	3.49185
Nitro_FeMo-Co	49.2327	4.36378	3.48891
DUF1326	0.240117	0	3.48829
HflK_N	0.239395	0	3.48433
Phage_GPD	4.38324	0.37084	3.48223
DUF1788	2.04623	0.162859	3.47336
DUF3390	0.23717	0	3.47207
HTH_CodY	0.236985	0	3.47104
PemK	271.658	24.4905	3.47024
CRISPR_Cse2	1.84836	0.145877	3.46624
AATase	0.236108	0	3.46618
RE_AlwI	0.235931	0	3.4652
MerE	0.23568	0	3.4638
DUF4261	0.235399	0	3.46223
CotJB	0.235328	0	3.46184
DUF3375	2.14434	0.173318	3.4614
DUF4158	23.5069	2.11279	3.46135
DUF1192	0.234897	0	3.45943
DUF3575	0.234897	0	3.45943
EIIBC-GUT_C	0.234897	0	3.45943
GTA_TIM	0.234897	0	3.45943
Glyco_hydro_6	0.234897	0	3.45943
Hexose_dehydrat	0.234897	0	3.45943
IFN-gamma	0.234897	0	3.45943
PTS_EIIB	0.234897	0	3.45943
PagP	0.234897	0	3.45943
PhnH	0.234897	0	3.45943
Planc_extracel	0.234897	0	3.45943
Ribonuclease_T2	0.234897	0	3.45943
YmgB	0.234897	0	3.45943
zf-UBP	0.234897	0	3.45943
Gal_mutarotas_2	1.58644	0.122985	3.45827
Cas6	1.58547	0.122925	3.45799
EIIC-GAT	1.76052	0.139451	3.4527
DoxX_3	0.233649	0	3.45245
RNHCP	0.233435	0	3.45125
RecU	0.232424	0	3.44556
DUF1207	0.23228	0	3.44475
AmiS_UreI	6.22857	0.551326	3.44316
Dynamin_N	3.60118	0.310015	3.44207
TraX	5.45946	0.481818	3.43972
Biliv-reduc_cat	0.231226	0	3.43879
DUF485	2.54998	0.214952	3.43201
DUF1206	0.229951	0	3.43155
Pox_D5	15.416	1.4088	3.43023
BetR	0.229102	0	3.42671
Transposase_28	0.22895	0	3.42584
Caps_assemb_Wzi	2.44899	0.206578	3.42583
DUF2505	0.228484	0	3.42318
DUF3897	3.91966	0.344212	3.42274
DUF3675	0.228185	0	3.42146
LicD	0.228185	0	3.42146
UPF0370	0.228185	0	3.42146
N-glycanase_N	0.227712	0	3.41875
MecA	0.227618	0	3.41821
ACP	2.55717	0.218409	3.41527
DUF1934	0.226843	0	3.41375
DUF1353	2.08816	0.175296	3.40908
Mqo	1.86195	0.154304	3.40662
DUF4179	0.22422	0	3.39855
Thioredoxin_5	0.223843	0	3.39635
Phage_BR0599	0.222934	0	3.39104
FlaG	3.10631	0.275745	3.38672
DUF859	0.221634	0	3.38341
DUF3568	0.221586	0	3.38313
DUF3891	0.221474	0	3.38247
Peptidase_U57	0.221474	0	3.38247
DUF1289	0.219863	0	3.37295
DUF1244	0.219742	0	3.37223
Ndr	0.219237	0	3.36923
ORF11CD3	0.219052	0	3.36813
DUF1424	4.84434	0.448936	3.36512
Phage_gp53	0.218118	0	3.36257
HisKA_2	29.3968	2.839	3.36147
DUF2527	0.217588	0	3.3594
DUF1667	2.17253	0.190591	3.35866
Equine_IAV_S2	0.217279	0	3.35755
DUF3553	0.217087	0	3.3564
DNA_pol3_alph_N	0.216459	0	3.35262
Resolvase	294.053	28.8422	3.34876
DUF877	6.39631	0.606762	3.34853
Tellurium_res	0.215663	0	3.34784
TetR	0.215396	0	3.34622
RE_HaeIII	0.214763	0	3.34239
Mif2	0.214647	0	3.34169
DUF3560	0.214551	0	3.34111
DUF1212	1.91059	0.168175	3.33499
RHH_2	19.4307	1.90458	3.33485
DUF3714	0.212526	0	3.32878
7TM_GPCR_Srb	0.212356	0	3.32775
DUF1402	0.212347	0	3.32769
ExoD	0.212078	0	3.32604
DUF3221	0.212063	0	3.32595
MtaB	7.17071	0.697185	3.31941
DUF2460	0.210861	0	3.31857
GDPD_2	0.210834	0	3.31841
DUF2199	0.209716	0	3.3115
3-HAO	0.209155	0	3.30803
NADH5_C	0.209084	0	3.30759
TIP49	0.208711	0	3.30528
Big_3_2	0.20862	0	3.30471
Chitin_bind_3	0.208275	0	3.30256
HtrL_YibB	0.207262	0	3.29624
CSS-motif	0.207183	0	3.29575
DUF4141	0.20708	0	3.2951
DUF496	0.207003	0	3.29462
DUF1043	0.206909	0	3.29403
DNA_pol_lambd_f	0.206156	0	3.28931
ECH_C	0.205625	0	3.28597
DUF3378	0.20562	0	3.28594
OMP_b-brl	15.6381	1.58239	3.28579
Phage_HK97_TLTM	0.20483	0	3.28096
FxsA	3.00215	0.287929	3.28031
DUF3946	0.203312	0	3.27133
D5_N	53.1639	5.48887	3.27034
OpuAC	16.6655	1.71032	3.26688
GvpL_GvpF	0.868588	0.0692728	3.26556
DUF3703	0.201567	0	3.26019
Sulphotransf	0.201245	0	3.25812
Mannitol_dh	0.200898	0	3.2559
DUF2247	0.200831	0	3.25546
EntA_Immun	0.200814	0	3.25535
Gram_pos_anchor	0.20073	0	3.25481
RE_ScaI	0.200445	0	3.25298
DUF4185	0.200227	0	3.25158
ADPrib_exo_Tox	0.19998	0	3.24998
Prok-E2_B	0.199927	0	3.24964
MmoB_DmpM	0.199768	0	3.24861
Bac_multiUb	0.198971	0	3.24345
PcfJ	0.198581	0	3.24092
GvpO	0.197313	0	3.23266
FluMu_gp41	0.197239	0	3.23217
DUF4377	0.197033	0	3.23083
PLA1	3.78953	0.383375	3.22831
DHHA2	5.90957	0.611092	3.2249
DUF1194	0.195387	0	3.22002
DUF3164	0.195335	0	3.21968
HrpB1_HrpK	0.195218	0	3.21891
TraY	4.5951	0.474093	3.21444
Gly_rich	0.194219	0	3.2123
Hpr_kinase_N	6.31696	0.661131	3.21121
Peptidase_S49_N	1.09122	0.0976355	3.2021
Lipoprotein_Ltp	0.192615	0	3.20163
T6SS-SciN	1.78935	0.174013	3.19831
Pyocin_S	0.191441	0	3.19377
TetR_C	0.191346	0	3.19314
Cas_Csy1	0.190988	0	3.19073
RsgI_N	0.190794	0	3.18942
DUF3158	0.190681	0	3.18866
TypeIII_RM_meth	0.190492	0	3.18739
IgaA	0.19039	0	3.1867
DUF1376	0.190364	0	3.18653
DUF3831	0.189875	0	3.18322
Xan_ur_permease	26.1776	2.86197	3.18276
DDE_2	0.189082	0	3.17785
HTH_11	42.0495	4.62682	3.1775
FMN_bind	15.7886	1.72794	3.17442
Fe_hyd_SSU	3.16939	0.330279	3.17398
MEDS	7.28078	0.787901	3.17027
Alpha_adaptinC2	0.187917	0	3.16993
Bap31	0.187917	0	3.16993
DUF2633	0.187917	0	3.16993
DUF2787	0.187917	0	3.16993
DUF2899	0.187917	0	3.16993
DUF4026	0.187917	0	3.16993
DUF4312	0.187917	0	3.16993
DUF464	0.187917	0	3.16993
GGGtGRT	0.187917	0	3.16993
Glutaredoxin2_C	0.187917	0	3.16993
Imm_superinfect	0.187917	0	3.16993
Prok-E2_A	0.187917	0	3.16993
SgrR_N	0.187917	0	3.16993
TIR	0.187917	0	3.16993
ATE_C	3.43297	0.361191	3.16756
DUF4198	3.19566	0.335658	3.16403
Big_3_4	3.05254	0.320111	3.16227
Cdd1	2.17838	0.22276	3.16054
Endonuclea_NS_2	0.185445	0	3.15295
Pmp3	1.71866	0.172654	3.15089
CRISPR_Cse1	3.42932	0.36587	3.1486
TnpW	0.184437	0	3.14598
DUF1341	0.184394	0	3.14568
DUF2398	0.184343	0	3.14532
ADC	11.0353	1.22855	3.14283
Syd	0.183796	0	3.14152
Spore_YhcN_YlaJ	0.183533	0	3.13969
Cas_csx3	0.183219	0	3.1375
DUF1472	0.182478	0	3.13232
DUF1694	0.18179	0	3.12749
MtmB	9.54707	1.07425	3.12407
YcaO	18.3041	2.08262	3.12136
Prim-Pol	83.4392	9.64163	3.11027
YdfA_immunity	1.72211	0.179294	3.1057
Colipase	0.178521	0	3.10434
Phage_tail_L	1.56586	0.161702	3.10135
MerR_1	115.036	13.3939	3.10021
Diacid_rec	0.177051	0	3.0938
DUF1375	0.176992	0	3.09337
Patched	0.176897	0	3.09269
DUF4166	0.176778	0	3.09183
CbiN	2.74852	0.302756	3.0869
SpoIIIAH	0.175959	0	3.08592
DUF2703	2.17154	0.235444	3.08359
HTH_27	9.80589	1.13656	3.08291
DUF4298	0.175124	0	3.07987
Fimbrial	0.174428	0	3.0748
Transglut_i_TM	0.174215	0	3.07325
SseB	0.174087	0	3.07231
Pyrid_oxidase_2	0.174075	0	3.07223
Cas_Cas2CT1978	1.6753	0.179294	3.06649
DHHW	0.172957	0	3.06404
DUF3888	0.172258	0	3.05889
DUF3373	7.13405	0.83938	3.05225
DUF3244	0.171294	0	3.05177
DUF3330	2.01399	0.222313	3.05121
DUF1523	0.171104	0	3.05036
Osmo_CC	0.170407	0	3.04519
Glyco_hydro_17	1.34259	0.142516	3.04073
KilA-N	1.89754	0.209975	3.04061
Arabinose_bd	1.77641	0.196499	3.03241
YWFCY	0.168137	0	3.0282
Sel1	105.17	12.8965	3.02537
DsrH	1.82101	0.203359	3.02343
XRN_N	0.167421	0	3.0228
PocR	4.96838	0.593922	3.01527
Cas_Cas6	1.6139	0.179294	3.01338
DUF340	3.56457	0.424542	3.00153
DUF3488	7.79129	0.958633	2.99223
DLIC	0.163272	0	2.9911
Gifsy-2	0.163137	0	2.99006
DUF669	2.25257	0.263347	2.98824
FixQ	1.43389	0.161738	2.97601
DUF411	1.44526	0.163204	2.97584
DUF1302	1.36068	0.152708	2.97376
DUF4214	3.48817	0.423662	2.97331
Halogen_Hydrol	0.160939	0	2.97297
DUF1937	1.54318	0.176115	2.97248
UPF0060	4.87483	0.602089	2.96902
7TMR-DISMED2	2.71394	0.326839	2.96604
Flg_bbr_C	15.4098	1.95266	2.96528
OKR_DC_1_C	4.62555	0.578133	2.95
Spo0M	0.157589	0	2.94652
Linocin_M18	6.55055	0.830675	2.94419
DUF1705	1.5267	0.178049	2.94331
RseC_MucC	5.99858	0.76457	2.93388
SoxZ	1.71831	0.205192	2.92917
DUF3081	0.154605	0	2.92254
YqzL	0.154361	0	2.92057
NQRA	5.87768	0.757549	2.91754
Parvo_coat_N	0.152896	0	2.90864
MnhB	8.66347	1.13878	2.9019
DUF3021	0.151378	0	2.89616
DUF2339	3.38688	0.434833	2.89549
DUF2829	1.46366	0.17655	2.8942
DnaB_2	6.67385	0.879178	2.89132
SEC-C	30.8348	4.14712	2.88733
Big_1	2.04586	0.25625	2.88702
M16C_assoc	4.70912	0.621327	2.87568
Pentapeptide_4	39.8286	5.41968	2.87214
DUF4276	1.22933	0.148092	2.86821
Couple_hipA	6.79293	0.91107	2.86666
HipA_N	7.89305	1.07276	2.8523
DUF3413	2.58149	0.338127	2.84874
DUF3015	3.37496	0.450991	2.84045
Methylase_S	47.0687	6.55409	2.83986
Terminase_2	1.1389	0.138971	2.83893
GspH	4.43765	0.601352	2.83585
WGR	1.54394	0.196576	2.8324
OAD_gamma	3.90341	0.528235	2.83137
AAA_34	0.142923	0	2.82467
Cas_Cmr5	0.14228	0	2.81908
MNHE	11.5277	1.61346	2.81896
DUF4384	1.05174	0.128937	2.81845
Acetyltransf_5	6.86405	0.954526	2.81606
DUF4397	1.32792	0.168959	2.81192
Endonuclease_7	0.140938	0	2.80735
YccV-like	0.140938	0	2.80735
DUF4010	6.78125	0.953788	2.7997
EII-Sor	1.47171	0.191535	2.79776
5-nucleotidase	2.62686	0.357991	2.7965
Rnf-Nqr	35.5252	5.16537	2.77631
DUF770	1.65925	0.222458	2.77439
DUF551	1.27838	0.1682	2.76373
Meth_synt_1	2.6297	0.368097	2.76033
YaeQ	1.55156	0.209177	2.75906
DUF294	12.3457	1.80771	2.75589
Eno-Rase_NADH_b	1.43492	0.192675	2.7542
ANTAR	3.53206	0.504762	2.75078
NotI	1.55107	0.210831	2.74839
Microvir_H	341.463	50.9259	2.74469
DUF2065	1.59799	0.218451	2.74459
DUF3296	28.3128	4.20569	2.7442
DUF3478	1.37233	0.185271	2.74119
Methyltransf_15	2.7493	0.39256	2.73651
DUF1524	3.89709	0.568559	2.72728
DUF4213	2.3683	0.338536	2.72393
Trp_repressor	2.47685	0.355486	2.72195
Phage_base_V	4.96896	0.733534	2.72134
YscJ_FliF_C	3.51756	0.516266	2.7138
HTH_19	23.842	3.61465	2.71365
DUF4415	53.0785	8.07316	2.71337
MtrE	1.69807	0.239771	2.70915
HipA_C	10.002	1.52116	2.69832
DUF161	15.2673	2.33407	2.69729
DUF3014	2.44825	0.358589	2.69359
CysG_dimeriser	1.09874	0.150442	2.68977
RdgC	2.33277	0.344359	2.67931
Voltage_CLC	21.5117	3.35425	2.67257
OKR_DC_1_N	1.13798	0.158974	2.67027
Dimeth_Pyl	8.39425	1.3018	2.66713
HicB	66.2599	10.453	2.66149
DUF1499	2.87371	0.435774	2.65726
CW_binding_2	1.3266	0.190591	2.65682
Plasmid_killer	94.4891	15.0503	2.64846
Gcw_chp	1.54784	0.227898	2.644
Flg_hook	2.66462	0.407787	2.63991
DUF438	2.71785	0.417548	2.63591
Baseplate_J	6.03254	0.953107	2.63254
RnfC_N	9.72916	1.55344	2.62867
Methyltransf_27	1.37994	0.203841	2.6261
PhaG_MnhG_YufB	11.4268	1.83712	2.62153
DUF4395	2.75828	0.430131	2.61645
DUF1638	16.3887	2.66068	2.61222
PrcB_C	1.39514	0.209177	2.60817
Flg_bb_rod	14.6147	2.38895	2.60118
AAA_10	32.4883	5.33844	2.60014
DUF444	1.07856	0.158266	2.60012
PCYCGC	1.2791	0.193871	2.58322
DUF1778	27.3822	4.56669	2.57786
DUF1863	2.24562	0.357017	2.57613
Aconitase_B_N	4.40033	0.721036	2.5709
HTH_6	3.71784	0.611746	2.55819
Pili_assembly_N	1.1349	0.173751	2.5541
Phage_cap_E	3.09817	0.509087	2.55125
UPF0270	1.11776	0.171431	2.54966
GPW_gp25	4.99906	0.834465	2.54945
DUF3106	1.22619	0.190114	2.54855
Collagen	10.4466	1.76757	2.5474
Peptidase_M18	10.0485	1.70173	2.54549
HSDR_N	15.7003	2.67506	2.5427
NQR2_RnfD_RnfE	20.5905	3.52666	2.53767
ABC2_membrane_5	1.92354	0.313096	2.53223
rRNA_methylase	2.28387	0.37549	2.53185
DUF3862	0.112342	0	2.53172
EAL	121.233	21.1115	2.52036
DUF497	110.076	19.1719	2.51998
LZ_Tnp_IS481	9.52249	1.64353	2.51763
PTS-HPr	7.74873	1.33571	2.51556
SpoVR	0.926988	0.142916	2.51395
DUF4357	1.1234	0.179294	2.49971
DUF615	2.57115	0.435852	2.4979
DUF1365	2.27047	0.383726	2.49397
DUF4199	3.19052	0.550482	2.48532
BaxI_1	2.35565	0.402126	2.48282
DUF4231	1.32598	0.219745	2.47197
HATPase_c_4	5.62115	0.995942	2.46911
Topo_Zn_Ribbon	0.105703	0	2.45943
PTS_EIIC	1.0505	0.172335	2.45535
DUF1819	1.14384	0.189709	2.45294
DDE_Tnp_Tn3	42.7102	7.87686	2.43538
Endonuclease_1	2.26683	0.400605	2.43309
DUF1858	7.76526	1.42067	2.43116
CoiA	2.84319	0.510328	2.42496
PLDc	1.92964	0.340327	2.42451
EcoR124_C	4.08841	0.745068	2.41958
AAA_PrkA	1.62808	0.286065	2.41557
LptE	4.89803	0.900004	2.41393
HK	7.23895	1.34081	2.41229
NifZ	1.2071	0.208146	2.40941
DUF454	3.70394	0.67939	2.40683
Eco57I	13.565	2.54039	2.40598
Sigma70_ECF	0.935343	0.159635	2.38845
UPF0278	2.2345	0.408146	2.38715
DUF3313	0.824697	0.138755	2.38621
NAD_synthase	175.642	33.67	2.38229
3D	4.51455	0.848891	2.37904
HTH_DeoR	10.7223	2.04384	2.37793
ATE_N	2.98812	0.562074	2.36264
PTS_IIB	1.0194	0.179294	2.36257
FlgN	2.4883	0.467842	2.35395
Toprim_N	43.0198	8.42575	2.3489
Toprim_Crpt	0.855374	0.149412	2.34569
GDYXXLXY	1.68514	0.313154	2.34355
Peptidase_M30	0.867058	0.152703	2.33754
Tail_P2_I	2.01026	0.380298	2.33247
HPPK	55.3294	10.986	2.32991
Cache_2	14.3285	2.84094	2.32493
DUF3048	6.84588	1.34859	2.32382
DUF3187	3.13354	0.609537	2.31823
DUF2254	4.50656	0.891264	2.30807
DUF815	7.71307	1.53945	2.30743
ThiW	1.98195	0.383951	2.29925
Cytochrom_D1	6.89758	1.38716	2.29464
NUMOD4	2.30233	0.453347	2.28617
TM2	31.0564	6.34987	2.28586
DUF2877	1.79788	0.350541	2.2838
DUF211	1.92988	0.379008	2.27891
DUF1579	3.6139	0.73007	2.27111
Cas_Cas02710	1.37503	0.266627	2.26919
Aconitase_2_N	4.76904	0.977876	2.25882
LPAM_1	0.904122	0.170757	2.25564
ICL	1.59148	0.314942	2.25457
DUF1312	2.619	0.531478	2.25143
PG_binding_1	9.59965	2.003	2.24753
PTA_PTB	23.3597	4.90218	2.24708
CheX	5.10138	1.05664	2.24631
DUF389	5.3894	1.12427	2.23758
SIR2_2	4.68134	0.97467	2.2368
Peptidase_U32	22.5351	4.76738	2.23532
HemY_N	0.827512	0.157436	2.23377
Catalase-rel	3.80207	0.796087	2.22272
DUF484	3.41119	0.716727	2.21416
HTH_Tnp_Tc3_2	2.09914	0.434049	2.21389
Cu_amine_oxidN1	5.96595	1.27028	2.21084
SpoA	9.69297	2.08005	2.20761
LysE	41.2826	8.92303	2.20696
DASH_Dad3	0.0849242	0	2.20645
CRCB	15.0844	3.2602	2.20191
DUF3656	3.4979	0.74266	2.20044
Phage_lysozyme	3.70713	0.788792	2.19936
DUF692	2.85036	0.604343	2.19453
AAA_27	6.39806	1.38542	2.18835
Na_Ca_ex	29.7915	6.52357	2.18712
DUF3298	1.72215	0.359938	2.18673
LAM_C	8.61006	1.88032	2.18107
DUF2384	21.5908	4.77135	2.17243
RusA	1.68024	0.355374	2.16894
DUF465	3.0929	0.673455	2.16076
Phos_pyr_kin	14.4052	3.20962	2.15794
Cas_Csd1	3.89173	0.853858	2.15787
4HB_MCP_1	5.95171	1.31766	2.15552
MerR-DNA-bind	8.13369	1.80773	2.15526
Gemini_coat	154.021	34.5601	2.15519
Inhibitor_I42	6.93893	1.53962	2.15517
DUF3267	1.67771	0.360767	2.14641
Peptidase_M49	1.23202	0.260453	2.1446
NAPRTase	7.76912	1.74343	2.14087
WYL	10.4213	2.34722	2.13939
DUF624	0.737545	0.149412	2.13801
FlgI	3.96405	0.88381	2.13585
Lipase_GDSL_2	26.0406	5.92114	2.1324
UPF0029	5.93519	1.33636	2.13154
FlgD	3.5349	0.789608	2.12972
HTH_psq	2.4052	0.533011	2.12572
MutL	11.6316	2.65022	2.12405
Glyco_hydro_15	2.49104	0.557431	2.11388
7TM_transglut	2.39312	0.535525	2.11203
HTH_17	110.434	25.5347	2.11164
DUF421	2.28006	0.509785	2.1109
ZipA_C	0.941119	0.199824	2.11087
DUF2223	1.48121	0.325927	2.10646
RgpF	0.719887	0.149412	2.10414
NUDIX-like	1.44988	0.319941	2.10103
Methyltransf_26	32.442	7.54553	2.10073
DUF1415	0.806139	0.171583	2.08846
Porin_O_P	5.11499	1.18949	2.08278
PEP-utilisers_N	9.82984	2.30982	2.07823
MatE	61.1425	14.4674	2.07759
SUA5	4.80297	1.13111	2.06357
Tex_N	9.97494	2.37631	2.05879
FRG	0.831979	0.182218	2.05612
MC1	1.63381	0.375664	2.05382
YqaJ	2.02088	0.470192	2.05
CBM_5_12	1.75016	0.406411	2.04464
Cytochrom_C_2	1.53761	0.355176	2.04356
N6_Mtase	40.3525	9.78197	2.04184
Macro	15.0672	3.64399	2.04079
EcoEI_R_C	5.7224	1.3738	2.0399
Peripla_BP_1	6.92909	1.67483	2.03344
Hpre_diP_synt_I	2.53844	0.604105	2.02933
HSP90	13.4342	3.27634	2.02797
DUF318	50.3461	12.3344	2.02712
HlyIII	7.87644	1.91472	2.02712
DUF3343	2.86002	0.686661	2.02163
PEPcase	9.07861	2.21987	2.02054
Hemerythrin	21.7004	5.33291	2.01995
SspB	1.46255	0.344201	2.0149
HDOD	22.8683	5.64985	2.01256
DUF3485	2.74639	0.665043	2.00822
DnaB_C	56.8262	14.2163	1.99723
SHOCT	32.307	8.08387	1.99559
Fe_dep_repress	10.178	2.53587	1.99492
ArsD	2.35244	0.572943	1.99406
DUF294_C	8.02999	2.01394	1.98286
MrpF_PhaF	7.52867	1.88733	1.9827
SBP_bac_3	58.7648	14.8927	1.97865
Methyltransf_4	8.26901	2.08179	1.97779
UCR_Fe-S_N	0.560569	0.125506	1.97084
dTMP_synthase	2.65774	0.661242	1.96929
DUF2179	12.169	3.09942	1.96503
ResIII	63.7966	16.3547	1.96224
Phage_sheath_1	7.04966	1.79247	1.96162
TaqI_C	5.87883	1.49418	1.95942
Cas_Cas1	11.91	3.04867	1.95769
CGGC	8.90796	2.27584	1.95768
DUF234	9.29529	2.37662	1.95704
DUF4393	0.5996	0.138206	1.94616
DUF2679	1.07072	0.261217	1.94234
TilS	0.972373	0.235633	1.94231
Fe_hyd_lg_C	10.6377	2.75221	1.94145
Zeta_toxin	1.41403	0.351815	1.93745
EB_dh	1.10517	0.271432	1.93621
DUF2154	1.8695	0.472202	1.93315
DUF4407	0.606992	0.141941	1.93023
SDH_alpha	7.66898	1.99713	1.92865
CYTH	7.65917	1.99808	1.92613
DUF2201	1.65889	0.422713	1.91473
Bre5	3.01564	0.783971	1.91219
DUF2752	0.863583	0.213774	1.90256
CitF	5.13524	1.35653	1.90232
CbiA	224.823	60.2678	1.89892
Phage_F	962.14	259.607	1.88982
Arabinose_Iso_C	1.22358	0.313929	1.88593
CsoSCA	1.08108	0.275689	1.8844
DUF2098	1.58458	0.412182	1.88402
Circo_capsid	11.9432	3.22042	1.88322
AIG2_2	0.806402	0.201706	1.88174
DUF2238	4.05063	1.08247	1.88119
Phage_Mu_F	4.01601	1.07351	1.88061
DUF898	0.722362	0.179294	1.87894
DUF3426	0.920387	0.233488	1.87696
DUF2878	0.609067	0.149412	1.87124
ADP_ribosyl_GH	15.046	4.12579	1.8607
PTS_EIIA_2	14.0374	3.84815	1.86067
TetR_N	98.0409	27.0028	1.85937
DUF2094	0.893147	0.229551	1.85698
HDPD	0.676553	0.169956	1.85551
ScdA_N	1.30338	0.343647	1.85363
MarR	32.7676	9.05075	1.85345
FlaE	2.09741	0.566777	1.84524
DUF779	0.727213	0.186974	1.83467
DHFR_1	8.03198	2.23731	1.83313
DUF2232	5.39295	1.50094	1.82908
FliJ	1.07185	0.285193	1.82719
Trns_repr_metal	12.5374	3.52544	1.82348
DUF190	5.72367	1.60282	1.82125
DUF364	5.09656	1.42614	1.82048
MerT	2.55184	0.706265	1.81927
DUF4161	3.98058	1.11212	1.818
Arg_repressor	1.35336	0.367885	1.81475
Phosphonate-bd	16.0697	4.55301	1.81413
ATP-gua_Ptrans	1.48758	0.407563	1.80963
Cas_NE0113	0.473283	0.118358	1.80825
Peptidase_M15_2	3.9863	1.12415	1.80486
DUF134	10.7555	3.06797	1.80186
Acetate_kinase	24.2531	6.95198	1.7992
DcuC	6.5319	1.86607	1.79463
DUF2270	1.52174	0.424012	1.78785
MCR_C	4.34268	1.24146	1.78729
DUF3820	2.22421	0.629513	1.78329
FixO	3.16566	0.903354	1.78277
Ank_4	2.21034	0.626176	1.78175
Hydantoinase_A	20.8156	6.04221	1.78054
PBP5_C	2.22272	0.630449	1.78027
HemX	1.22095	0.339183	1.77875
Peptidase_C39	5.01593	1.44525	1.77868
SAF_2	1.86502	0.531433	1.76689
DUF4065	2.61463	0.751759	1.76678
Phage_GPA	162.444	47.7204	1.76676
DUF839	2.09457	0.599685	1.76504
MethyltransfD12	16.3242	4.79862	1.76135
LytTR	43.1137	12.7174	1.75947
RCC1_2	26.4788	7.80824	1.75872
DUF1850	0.761055	0.209537	1.75136
DNA_pol_B_exo2	2.30655	0.669276	1.74992
DUF164	15.5259	4.60319	1.74881
Peptidase_C69	13.036	3.86679	1.74715
PIN_4	11.152	3.30737	1.74637
DUF3362	2.53161	0.739888	1.74291
HsdM_N	15.933	4.75302	1.74011
GGDEF	209.271	62.7338	1.73768
DUF1634	1.02775	0.291793	1.73737
Cu-oxidase_3	11.4291	3.41171	1.73721
Phage_min_tail	0.554197	0.150145	1.73423
N_methyl_2	65.2932	19.6457	1.73151
tRNA_anti-like	2.51944	0.744815	1.72674
HTH_23	108.577	32.7944	1.72647
DUF3816	2.31662	0.685373	1.723
DUF2569	0.65879	0.183242	1.7226
DUF3416	0.536906	0.146424	1.72165
CHASE4	7.40783	2.23643	1.71735
RimK	11.517	3.49587	1.71332
HTH_1	34.6317	10.5607	1.71116
DUF1969	0.550514	0.151973	1.70989
Amidase_2	4.11408	1.24421	1.70657
ThiS-like	1.04633	0.304338	1.70636
DUF4391	0.593272	0.165711	1.70479
HrcA_DNA-bdg	3.66653	1.11622	1.69497
DUF2333	4.0098	1.22346	1.69355
Methyltransf_16	0.839682	0.244295	1.68857
SH3_7	1.61087	0.484451	1.686
gpD	127.592	39.6657	1.68499
DUF3596	4.03811	1.24006	1.68456
FTP	1.21654	0.362478	1.68382
HTH_38	50.9691	15.8504	1.68363
N_NLPC_P60	1.66979	0.504101	1.68233
DUF481	6.77024	2.0946	1.68144
Hydant_A_N	15.6561	4.86772	1.68062
Flg_new	6.86049	2.12824	1.67775
DUF4352	1.32766	0.399326	1.67609
MtfA	5.17501	1.60334	1.67604
MotB_plug	2.77713	0.853221	1.67557
DUF2970	0.728832	0.212322	1.67371
EIIA-man	4.4318	1.37409	1.67259
ATPgrasp_ST	2.27588	0.700364	1.66747
MdoG	2.87644	0.892694	1.66231
DUF955	11.8446	3.72887	1.66122
NinG	3.1539	0.984637	1.65616
DUF1232	4.79504	1.5059	1.65564
Hypoth_Ymh	0.709545	0.209177	1.65562
Aconitase	112.058	35.5935	1.65391
FliL	5.40472	1.702	1.65347
N_methyl_3	8.71272	2.76439	1.64784
STAS_2	5.55912	1.75889	1.64714
7TMR-DISM_7TM	5.90837	1.87044	1.6471
CheD	4.50813	1.42447	1.646
DUF1956	0.820003	0.246359	1.64423
DUF302	8.68714	2.76328	1.64418
Histone_HNS	0.784007	0.235007	1.64331
DUF2082	0.706344	0.210207	1.64293
FliH	2.36154	0.7422	1.63917
CtaG_Cox11	1.45142	0.450573	1.63748
DUF262	9.52092	3.04673	1.63632
BioW	1.49794	0.466371	1.63498
Peptidase_M84	0.523379	0.153739	1.62558
Ferritin_2	2.87641	0.917397	1.62391
YbaB_DNA_bd	7.93873	2.56892	1.61888
iPGM_N	11.6952	3.80629	1.61348
CbiG_N	4.28233	1.38432	1.61284
MtrC	1.8022	0.573698	1.61219
Phage_fiber_2	0.634714	0.191994	1.61095
CagX	0.893047	0.277522	1.60637
Glyphos_transf	2.2293	0.717637	1.60392
Peripla_BP_4	17.3391	5.70807	1.59898
PAAR_motif	1.28808	0.409516	1.59884
Cas_Cas4	6.19397	2.03776	1.5928
APS-reductase_C	0.578884	0.176306	1.59213
Lip_prot_lig_C	4.31431	1.41645	1.59096
PLDc_N	7.17168	2.3656	1.59057
DUF3329	0.70177	0.217526	1.58937
LssY_C	0.559317	0.170881	1.58421
TrkA_C	53.4874	17.9075	1.57737
MgtE	9.06168	3.02381	1.57598
Glycolytic	1.02577	0.328968	1.57384
Bmp	16.691	5.59309	1.57334
Acyl-ACP_TE	9.8359	3.2989	1.56928
Big_2	16.0756	5.41205	1.56648
SBF	76.071	25.6899	1.56527
DUF1967	2.37918	0.788483	1.56513
DUF2798	1.17993	0.384136	1.56182
Mrr_cat	26.4061	8.93865	1.56024
Phage_C	128.565	43.6377	1.55834
DUF3387	8.90169	3.02127	1.55155
DrsE	18.4089	6.26625	1.55117
Phage_integrase	452.13	154.351	1.55038
CheB_methylest	14.8135	5.04566	1.54938
zf-CHC2	42.4753	14.51	1.54804
DUF1044	4.66416	1.58033	1.54735
Na_sulph_symp	28.1223	9.62658	1.54431
DUF4097	0.833892	0.270655	1.54341
4HBT_2	5.42296	1.84992	1.53965
Ketoacyl-synt_2	0.511043	0.160772	1.53652
Microvir_J	75.9714	26.2531	1.53213
HATPase_c_2	16.2099	5.58951	1.53212
DUF3307	3.43027	1.17183	1.53077
DUF3423	1.47063	0.495429	1.52572
DUF711	5.30103	1.83281	1.52022
DUF2133	0.565672	0.182916	1.51318
FtsA	8.21338	2.86614	1.51121
DUF3597	0.757978	0.251012	1.50937
DUF2891	1.14434	0.386915	1.50872
DUF61	1.45478	0.496392	1.50766
TipAS	3.0538	1.05961	1.5065
DUF2914	3.75508	1.30955	1.50312
Glyco_hydro_35	1.2173	0.414403	1.50262
NeuB	13.1409	4.62458	1.50193
Glyco_hydro_67N	0.540262	0.175628	1.50144
Thioredoxin_7	5.90538	2.07123	1.501
HTH_3	159.89	56.5954	1.49793
zf-like	2.66105	0.927211	1.49761
EmrE	1.90327	0.658928	1.49745
Fumerase_C	17.4959	6.18793	1.49596
YscJ_FliF	3.79941	1.33273	1.49507
Zn_Tnp_IS91	61.1356	21.6855	1.49427
CheR_N	8.90179	3.14493	1.49413
AAA_19	7.44754	2.63426	1.4911
Catalase	10.8469	3.85657	1.48625
RNase_T	27.6922	9.91316	1.47987
Reprolysin_4	0.666444	0.2246	1.4756
Ribosomal_L18ae	1.81293	0.637811	1.47352
DRP	0.455876	0.149412	1.47118
Gate	26.1861	9.46266	1.4662
Desulfoferrodox	11.1086	4.01913	1.46136
DHquinase_II	11.1317	4.02882	1.4609
AAA_30	12.6273	4.57377	1.46038
Arch_ATPase	9.03138	3.28294	1.45342
Crp	1.95767	0.700529	1.45225
Kinase-PPPase	8.1445	2.96328	1.4514
Hpt	25.0853	9.15929	1.45119
CbiJ	4.09357	1.48475	1.44875
SURF1	0.823523	0.287308	1.44641
AIG2	4.92486	1.79408	1.44493
CcoS	2.42741	0.876983	1.44456
Dak1_2	9.06082	3.3154	1.44401
DUF4157	3.3941	1.23315	1.44341
Dak2	7.90966	2.89849	1.44095
MgtC	8.35663	3.06455	1.44028
DUF4114	0.654957	0.226792	1.43869
Leuk-A4-hydro_C	1.03167	0.36728	1.43307
MaoC_dehydratas	12.8902	4.76752	1.43051
Hint_2	0.440286	0.148665	1.42972
Endonuc-BsobI	0.424956	0.143229	1.42751
ADH_N	84.8303	31.5393	1.42676
APH	37.9667	14.1082	1.42669
AsmA_1	2.53313	0.928185	1.4257
TrkH	32.9971	12.2798	1.42432
HNH_4	2.40631	0.882279	1.42362
DUF2111	1.78375	0.652857	1.41795
SNO	8.13902	3.03841	1.41459
SoxY	1.48691	0.543373	1.41386
DUF3680	11.8278	4.43034	1.41192
Thioredoxin_3	23.8957	8.99154	1.40776
DUF1616	5.84123	2.18812	1.40696
SWM_repeat	1.66563	0.613569	1.40677
ADH_zinc_N	66.2907	24.9898	1.40662
DUF799	0.463878	0.160652	1.40419
FliM	5.34838	2.00655	1.40392
OEP	72.2722	27.3297	1.4022
DUF4382	3.90495	1.46767	1.39752
UvrD-helicase	97.3489	37.0151	1.39448
DUF2442	26.3257	10.0086	1.39314
Paired_CXXCH_1	42.5346	16.182	1.39295
HTH_26	9.24573	3.51128	1.39083
GlnE	9.08015	3.46561	1.38359
SfsA	7.43217	2.83666	1.38224
NUMOD1	0.50428	0.179294	1.37996
Arabinose_Isome	2.76985	1.0508	1.37861
Peripla_BP_3	16.0749	6.17938	1.37591
GlnD_UR_UTase	9.81495	3.76815	1.37561
T5orf172	0.82201	0.3024	1.37542
CbiC	8.20689	3.16239	1.36927
PDZ	10.3715	4.01413	1.36431
DUF4202	0.857073	0.321236	1.35298
LZ_Tnp_IS66	5.5959	2.1812	1.34984
DUF4095	14.368	5.6455	1.34405
Mem_trans	17.4368	6.85592	1.34372
DUF2600	0.510025	0.187114	1.341
TM_helix	7.54848	2.9679	1.33985
DUF329	2.56204	0.999882	1.33713
SHNi-TPR	0.431688	0.15695	1.33491
ArsB	3.37913	1.33183	1.32802
Trehalose_PPase	3.27068	1.28894	1.32767
RCC1	17.7819	7.07145	1.32745
DUF155	3.76695	1.48722	1.32714
NlpE	0.968498	0.373147	1.3225
DUF554	11.0567	4.40808	1.3221
BATS	6.59924	2.63325	1.31777
PilX_N	3.2725	1.30119	1.31507
BsuBI_PstI_RE	1.97786	0.78335	1.31062
DUF1153	0.411392	0.152239	1.30727
Cna_B	2.16346	0.860897	1.30617
DUF2058	1.47235	0.581568	1.30582
PspC	9.12402	3.68151	1.30391
SSF	46.6288	18.8837	1.30301
UPF0150	81.3789	32.9991	1.30162
HI0933_like	32.4436	13.1632	1.2999
MerR_2	1.18245	0.467419	1.29663
DUF131	0.814755	0.31811	1.29507
YiiD_Cterm	0.48546	0.18404	1.29421
DUF11	11.4435	4.67056	1.28858
DUF2061	2.02858	0.81761	1.28673
HPP	2.37166	0.959183	1.28533
DUF1116	2.43064	0.98489	1.28317
FliE	2.41837	0.980668	1.28199
Herpes_Helicase	0.547753	0.211667	1.28048
DUF3644	0.582929	0.226203	1.28016
NAD_binding_7	8.93397	3.66508	1.28003
DUF3971	3.01374	1.22723	1.27999
DUF4341	2.31669	0.940493	1.27954
HSP33	8.64404	3.54978	1.27838
UvrD_C	78.1752	32.2831	1.27532
Form_Nir_trans	8.65391	3.56667	1.27321
PAS_3	80.1442	33.151	1.27295
DUF3662	0.427853	0.163642	1.27017
Pyr_redox_dim	32.7216	13.5652	1.26887
SDH_beta	3.17803	1.30644	1.26741
HSCB_C	0.514168	0.200163	1.26543
1-cysPrx_C	9.45027	3.93246	1.25991
BatD	7.76068	3.22913	1.25894
HNH_3	9.69923	4.05132	1.25463
DUF3620	0.91457	0.369768	1.2542
Fucose_iso_N2	1.40887	0.579119	1.24911
SBP_bac_8	22.0729	9.31047	1.24325
Toluene_X	14.1378	5.96553	1.24156
YcfA	58.2975	24.6489	1.24112
DNA_RNApol_7kD	1.46087	0.605279	1.23924
DUF4180	1.43605	0.595728	1.237
Cas_APE2256	0.345479	0.13319	1.23568
AhpC-TSA_2	0.381796	0.149412	1.22899
Hydrolase_3	27.5387	11.7559	1.22643
DUF2892	11.6664	4.97692	1.22515
Miro	0.325643	0.125874	1.22494
Sulf_transp	11.6739	4.98142	1.22477
Glt_symporter	1.85922	0.78328	1.22258
Adenyl_transf	3.85889	1.64461	1.21873
CitMHS	20.8212	8.95232	1.21557
LexA_DNA_bind	12.0652	5.19	1.21334
HATPase_c_3	12.0138	5.17393	1.21165
TAT_signal	9.74783	4.20091	1.20981
HSDR_N_2	7.30826	3.14856	1.20874
Collar	4.71692	2.02787	1.20843
tRNA-synt_2e	17.2878	7.48979	1.2042
LacI	11.9649	5.2012	1.19822
SecD-TM1	1.0791	0.45758	1.19657
Cytochrom_C552	9.65865	4.20327	1.19578
DUF488	7.96057	3.46505	1.1945
DUF4238	0.501773	0.206552	1.19114
FecCD	31.4572	13.7915	1.18823
LytR_cpsA_psr	13.2838	5.81724	1.188
CbbQ_C	1.52077	0.654391	1.18781
HTH_37	20.1298	8.8356	1.18579
MtrB	0.817081	0.346737	1.18296
OKR_DC_1	5.68542	2.49155	1.18263
PrpF	3.47673	1.51978	1.18146
AAA_4	8.68406	3.82314	1.17867
PUA_2	6.32589	2.786	1.1763
AdoMet_dc	7.65499	3.37561	1.17567
NRDE	1.55015	0.673161	1.1756
SLT_2	6.10854	2.69187	1.17522
SCPU	2.87812	1.26196	1.17459
UPF0157	3.80945	1.67822	1.17147
DUF4405	4.27144	1.88468	1.17045
FtsZ_C	13.7662	6.12114	1.16619
ADK_lid	2.10665	0.926326	1.16523
RLAN	4.11192	1.825	1.16169
DUF1255	2.49883	1.10404	1.16159
ATPgrasp_TupA	1.44588	0.635695	1.15645
MAF_flag10	4.897	2.18856	1.15342
Thioredoxin_2	8.13443	3.65137	1.15051
Fucose_iso_N1	0.712247	0.308241	1.14918
Glyco_hydro_cc	0.323414	0.133285	1.14584
UDPGP	0.649436	0.2808	1.145
Exonuc_V_gamma	6.73837	3.03773	1.14332
SDF	19.6203	8.89378	1.1394
DUF4345	0.616712	0.267314	1.13848
PNPOx_C	1.07361	0.475306	1.13717
Peptidase_M4_C	1.27035	0.564801	1.13706
PhoPQ_related	1.3951	0.621745	1.13657
CheW	25.267	11.512	1.13252
LpxC	42.1603	19.2581	1.12946
TPK_B1_binding	2.66471	1.20561	1.12904
HMA	38.2369	17.5152	1.12531
Radical_SAM_N	13.375	6.12054	1.12481
Phage_integr_N	66.8721	30.6702	1.12397
CcdA	2.63148	1.19918	1.11866
AAA_5	9.28555	4.26442	1.11836
AICARFT_IMPCHas	20.8454	9.59958	1.11678
DUF4389	1.86184	0.846231	1.11619
P_proprotein	0.908911	0.406643	1.11617
DUF2276	0.62881	0.2778	1.11438
DJ-1_PfpI	16.7879	7.74698	1.11336
OAD_beta	15.8987	7.34396	1.11181
Secretin	26.0442	12.0479	1.11067
DUF2318	2.47267	1.13256	1.11051
Mrr_N	3.11521	1.43703	1.10368
GDPD	15.5097	7.21195	1.1022
UPF0027	51.714	24.077	1.10215
DegV	30.0372	13.9799	1.10211
DDE_Tnp_IS66_C	5.65636	2.62251	1.10204
ETF_QO	1.00104	0.454348	1.10036
DHHA1	31.5204	14.7038	1.09887
DUF3095	1.34461	0.615633	1.09801
SecG	9.03124	4.20685	1.0979
Bac_export_1	7.52831	3.51355	1.09428
ASL_C	2.75233	1.27685	1.09403
SpoVG	2.20474	1.02087	1.09328
DUF1294	4.50598	2.10053	1.09255
Phe_tRNA-synt_N	8.23933	3.8552	1.09107
Ribosomal_L20	11.6444	5.45502	1.09068
DUF4420	0.733692	0.33213	1.0903
Zip	12.2975	5.76329	1.09028
DUF3160	8.58449	4.0212	1.08964
Glyco_hydro_108	0.687346	0.311177	1.08679
H-kinase_dim	6.41945	3.02539	1.07944
AAA_15	1.965	0.917871	1.07885
HTH_31	11.0538	5.22772	1.07689
DUF419	2.66738	1.25309	1.07579
Acetyltransf_10	7.43561	3.51553	1.07565
Biopterin_H	1.23131	0.571861	1.07565
DUF2113	2.11659	0.992106	1.07534
DHQ_synthase	13.3622	6.32952	1.07517
LysR_substrate	43.4177	20.6228	1.07318
Thg1	1.20452	0.560421	1.0725
Acetyltransf_1	190.666	90.9277	1.06806
Ser_hydrolase	1.34434	0.628998	1.06787
ABC_tran_2	22.3265	10.6409	1.06747
Fer4_5	35.5751	16.9659	1.06719
Peptidase_M15_4	30.1912	14.4066	1.06617
Sulfate_transp	24.9589	11.9331	1.06311
DUF3943	0.705521	0.32586	1.06127
DUF808	4.09125	1.94889	1.06086
Cache_1	11.9744	5.7361	1.05874
Rdx	2.34086	1.1123	1.05775
Capsule_synth	4.60736	2.20321	1.05637
Na_H_Exchanger	54.5172	26.2104	1.0559
S-methyl_trans	16.2051	7.83371	1.04645
Crystall	0.426101	0.194236	1.0461
DUF563	0.834707	0.392122	1.04607
TilS_C	4.45438	2.1477	1.04432
MotA_ExbB	22.295	10.7993	1.04417
Patatin	17.9772	8.71581	1.04246
CheR	17.935	8.7177	1.03876
Phage_NinH	1.04774	0.498761	1.03645
DUF4373	0.382077	0.174377	1.03541
TMP-TENI	15.122	7.37212	1.03415
NIF3	22.765	11.1051	1.03403
FHIPEP	17.9638	8.76482	1.03332
Cu-oxidase_2	6.14482	2.99064	1.03313
DUF2180	2.23212	1.07921	1.03248
B5	9.23466	4.50549	1.03154
UvrD_C_2	11.1363	5.43747	1.03108
DUF2157	1.92184	0.933158	1.02396
CstA	8.52085	4.18565	1.02144
zf-NADH-PPase	1.06856	0.514732	1.02077
CcmB	5.64117	2.76846	1.02072
GntR	41.8434	20.6126	1.02064
EndIII_4Fe-2S	6.98425	3.43257	1.01982
SurA_N_3	10.6925	5.26501	1.01883
SAF	5.49627	2.72004	1.00858
T2SS-T3SS_pil_N	0.969526	0.470648	1.0069
HIT	17.5529	8.72321	1.00683
HRDC	14.3098	7.11692	1.00529
DUF555	1.66826	0.819809	1.0044
Unstab_antitox	3.14957	1.55829	1.00433
HD_5	37.6544	18.7843	1.00239
FeoB_N	18.71	9.32928	1.00216
CRS1_YhbY	4.20379	2.0902	0.999965
MtrG	1.0509	0.513814	0.999709
DUF4066	3.80199	1.89774	0.993611
FeoB_C	9.72195	4.87686	0.991842
ERCC4	1.42777	0.706513	0.991333
MS_channel	54.5268	27.4698	0.988508
DUF1648	2.06866	1.03132	0.988008
[truncated: 3,753 more rows]
