# Supplementary material for: Shotgun metagenomics reveals a wide array of antibiotic resistance genes and mobile elements in a polluted lake in India
Source: Front Microbiol. 2014 Dec 2;5:648. doi: 10.3389/fmicb.2014.00648 (PMC4251439; doi:10.3389/fmicb.2014.00648)
Supplement: Supplementary file 4 [file Table4.XLSX]

## Sheet: Sheet1
Table S4. Complete list of TIGRFAM families identified in the two lakes, in counts per million reads
TIGRFAM family	Indian lake	Swedish lake	Log fold change
	(per million reads)	(per million reads)
arsC	28.8813	0	10.2651
dcm	16.8195	0	9.4859
RelB_DinJ	264.231	0.562571	8.81666
S_layer_rel_Mac	7.47299	0	8.31804
HI0074	6.90708	0	8.2048
Na_symport_sm	5.68038	0	7.92377
vsr	4.99541	0	7.7392
TIGR00367	4.7906	0	7.67909
mtaA_cmuA	4.76222	0	7.67056
tape_meas_TP901	4.69116	0	7.64898
outer_NodT	4.50241	0	7.59004
thiS	4.32677	0	7.53293
TIGR00054	4.30978	0	7.52729
rnfA	3.94856	0	7.40171
TIGR00238	3.68278	0	7.3018
TIGR00091	3.65911	0	7.29256
rnfG	3.62075	0	7.27745
TIGR00275	3.50698	0	7.23169
GNAT_ablB	3.34565	0	7.16421
phageSPP1_gp7	3.29952	0	7.14432
holin_tox_secr	3.21946	0	7.10913
rnfE	3.20345	0	7.102
portal_HK97	3.14321	0	7.07481
cas3_HD	2.95701	0	6.98739
phnA	2.95396	0	6.98591
hydA	2.84058	0	6.9299
Liste_lipo_26	2.6113	0	6.80952
rSAM_pep_methan	2.60683	0	6.80707
integrase_gron	2.50563	0	6.75046
fabF	2.4769	0	6.73398
RNaseEG	2.46381	0	6.72641
tly	2.35824	0	6.66384
psiM2_ORF9	2.35793	0	6.66365
TrbJ_Ti	2.33777	0	6.65139
rnfD	2.33254	0	6.64819
hsdR	2.33101	0	6.64725
FlgC	2.30635	0	6.63206
dass	2.19325	0	6.56027
nqrC	2.09864	0	6.49735
RrgB_K2N_iso_D2	2.04335	0	6.45925
type_I_hlyD	2.03509	0	6.45348
nqrF	2.02322	0	6.44514
phge_HK97_gp10	2.00527	0	6.43243
TIGR00342	1.97579	0	6.41131
TraL_TIGR	1.92896	0	6.37711
3A0109s03R	1.92166	0	6.37171
casE_Cse3	1.9083	0	6.36177
TIGR00153	1.89756	0	6.35372
Pglycolate_arch	1.87771	0	6.33874
gcvT	1.87448	0	6.33629
NDH_I_N	1.84091	0	6.31054
PS_decarb	1.81443	0	6.28991
rect	1.79942	0	6.27808
hsdM	1.79872	0	6.27752
Na_symport_lg	1.79454	0	6.2742
monomer_idh	1.79358	0	6.27345
OAH_OAS_sulfhy	1.78667	0	6.26794
TIGR00725	1.77303	0	6.25704
NAPRTase_put	1.77114	0	6.25552
agcS	1.76193	0	6.2481
efflux_Bcr_CflA	1.76035	0	6.24682
pepcterm_CAAX	1.76017	0	6.24667
PfpI	1.75416	0	6.2418
ribulose_e2b2	1.74503	0	6.23438
TIGR00162	1.73677	0	6.22762
gatE_arch	1.72864	0	6.22094
2a38	1.70557	0	6.20181
PorB_KorB	1.69916	0	6.19646
RNA_lig_partner	1.69493	0	6.19292
butyr_kinase	1.69377	0	6.19194
VI_chp_3	1.68323	0	6.18305
TIGR03790	1.67615	0	6.17706
type_IV_pilB	1.67187	0	6.17343
ilvE_II	1.64012	0	6.14615
fnt	1.63387	0	6.14072
ispG_gcpE	1.63094	0	6.13816
sulfopyru_alph	1.62717	0	6.13488
archaeo_artC	1.61955	0	6.1282
rSAM_fuse_unch	1.61371	0	6.12306
nqrE	1.5878	0	6.10005
one_C_dehyd_B	1.58084	0	6.0938
fliF	1.54726	0	6.06329
nqrD	1.53973	0	6.05635
proV	1.53077	0	6.04805
trpB	1.528	0	6.04548
Rama_corrin_act	1.51908	0	6.03717
TraV	1.51194	0	6.03047
TIGR04279	1.51108	0	6.02967
phg_TIGR02220	1.4726	0	5.99302
TIGR00282	1.46774	0	5.98833
pta	1.46502	0	5.9857
hlyIII	1.46493	0	5.98561
fliS	1.46073	0	5.98153
aa-his-dipept	1.45799	0	5.97887
fpg	1.45351	0	5.9745
recN	1.44979	0	5.97086
flgA_cterm	1.43923	0	5.96048
fliM_switch	1.4387	0	5.95996
cas3_core	1.43325	0	5.95457
CadR-PbrR	1.4237	0	5.94509
pyrrolys_PylC	1.41574	0	5.93712
moaA_archaeal	1.41316	0	5.93454
TMPT_Se_Te	1.41139	0	5.93276
cbb3_Q_epsi	1.40938	0	5.93074
HAD-SF-IIA	1.40351	0	5.92482
NaPi_cotrn_rel	1.39699	0	5.91821
2am3keto_CoA	1.39297	0	5.91412
nusA_Cterm_rpt	1.38037	0	5.90123
KDO8P_synth	1.37821	0	5.89901
alt_F1F0_F0_C	1.37427	0	5.89495
HAD-SF-IB-hyp1	1.36381	0	5.88411
3a0106s02	1.3526	0	5.8724
methan_mark_14	1.34375	0	5.86309
miaB-methiolase	1.32651	0	5.84479
lys_2_3_AblA	1.32125	0	5.83916
nifD	1.31937	0	5.83714
casB_cse2	1.30141	0	5.81772
cdhD	1.2854	0	5.80017
F390_ftsA	1.27133	0	5.78458
gp16_SPP1	1.26584	0	5.77845
TIGR00341	1.25624	0	5.76767
type_I_sec_TolC	1.25463	0	5.76585
SCM_chp_ScmC	1.25196	0	5.76283
nifE	1.25113	0	5.7619
RNA_bind_YhbY	1.24517	0	5.75514
SsuA_fam	1.24412	0	5.75394
methan_mark_9	1.23977	0	5.74898
dhys	1.23122	0	5.73918
2A067	1.22847	0	5.73602
zwf	1.22139	0	5.72783
pyruv_carbox	1.21452	0	5.71985
cas_Csy4	1.1918	0	5.69313
thiH	1.18955	0	5.69046
fliI_yscN	1.18453	0	5.68447
yecD_yerC	1.15932	0	5.65405
methan_mark_1	1.1592	0	5.6539
one_C_fhcD	1.159	0	5.65366
thiW	1.15578	0	5.64973
asd_EA	1.14673	0	5.63861
phage_TIGR01671	1.14113	0	5.63169
RelE_StbE	192.579	3.90323	5.61616
OMP_w_GlyGly	1.12728	0	5.61443
LEU3_arch	1.11767	0	5.60234
sucCoAbeta	1.11452	0	5.59834
nqrB	1.11351	0	5.59706
casA_cse1	1.10219	0	5.58262
gatA	1.10059	0	5.58057
methan_mark_13	1.10055	0	5.58052
SAM_DCase_Eco	1.08909	0	5.56574
cas_cas6	1.07215	0	5.54361
resist_ArsH	27.8819	0.577136	5.53794
aroD	1.06376	0	5.53251
Arch_GlmM	1.06233	0	5.53062
dinitro_DRAG	1.0595	0	5.52684
casD_Cas5e	1.0592	0	5.52645
methan_mark_8	1.05908	0	5.52629
OAFO_sf	1.05759	0	5.5243
sulfopy_beta	1.04656	0	5.50951
glyco_TIGR04182	1.04379	0	5.50577
fil_hemag_20aa	1.04284	0	5.50448
hemL	1.03481	0	5.49358
dimeth_PyL	1.03301	0	5.49113
mtrH	1.03225	0	5.49008
succ_dehyd_anc	1.01471	0	5.46592
rpsA	1.00992	0	5.45924
lipoyltrans	1.00066	0	5.44626
modC_ABC	0.999964	0	5.44528
gluta_reduc_1	0.998127	0	5.44268
met_CoM_red_A2	0.996697	0	5.44066
MG103	0.994791	0	5.43797
pyrrolys_PylD	0.994558	0	5.43763
TIGR01209	0.992278	0	5.4344
FimV_core	0.992255	0	5.43437
Sig70_bacteroi1	0.989065	0	5.42983
thermosome_arch	0.987155	0	5.42711
ATPase-IB1_Cu	0.979017	0	5.41544
chaperone_ClpB	0.978243	0	5.41433
prok_dnaK	0.975865	0	5.4109
nagB	0.975112	0	5.40981
fruc_bis_ald_	0.974347	0	5.40871
anti_R_Lar	0.972832	0	5.40651
FeS_nifS	0.972067	0	5.4054
asp_kin_monofn	0.969171	0	5.4012
cas_TM1809	0.96377	0	5.39333
methan_mark_6	0.957359	0	5.38393
nitrous_NosZ_RR	0.951169	0	5.3748
MarR_EPS	0.950882	0	5.37437
cas_Csd2	0.950279	0	5.37348
TrbL_P	0.947956	0	5.37003
mtrC	0.947474	0	5.36932
maj_tail_phi13	0.944607	0	5.36505
recomb_XerD	0.940823	0	5.3594
methan_mark_7	0.939917	0	5.35805
type_IV_pilV	0.931962	0	5.34609
TIGR00427	0.931843	0	5.34591
slp	0.927124	0	5.33876
arch_S11P	0.925142	0	5.33575
recQ	0.923155	0	5.33273
mgtE	0.921015	0	5.32946
fdxN_nitrog	0.914615	0	5.31965
PylS_Cterm	0.911716	0	5.31519
PylS_Nterm	0.90618	0	5.30662
SXT_TraD	0.901014	0	5.29858
flavo_MJ0208	0.900233	0	5.29736
HutX	0.898748	0	5.29504
GSu_C4xC__C2xCH	0.893201	0	5.28634
Rieske_proteo	0.893114	0	5.2862
mtrD	0.892018	0	5.28447
cas_TM1810_Csm2	0.891102	0	5.28303
FimV_Cterm	0.889846	0	5.28105
4helix_suffix	0.883064	0	5.27029
ARCH_P_rylase	0.88075	0	5.26661
secA	0.87567	0	5.25848
26Sp45	0.870268	0	5.24979
B_thiol_YtxJ	0.865659	0	5.24233
UbiG	0.860106	0	5.23329
pilus_cpaB	0.846666	0	5.21118
thrB	0.843706	0	5.20626
tspaseT_teng_C	106.256	2.88448	5.1917
methan_mark_15	0.831429	0	5.18569
leuA_bact	0.822594	0	5.1707
LeuA_rel	0.820814	0	5.16766
rSAM_HutW	0.819976	0	5.16623
sortase_srtB	0.818924	0	5.16443
mena_SCO4550	0.818223	0	5.16323
phi3626_gp14_N	0.808312	0	5.14614
hyp_Hser_kinase	0.806164	0	5.14241
sepS	0.804722	0	5.1399
adh_III_F_hyde	0.804459	0	5.13944
B12_SAM_MJ_1487	0.804347	0	5.13925
argD	0.803933	0	5.13853
casC_Cse4	0.797176	0	5.1267
VI_Rhs_Vgr	0.795848	0	5.12436
ribazole_CobZ	0.790435	0	5.1148
menA	0.790384	0	5.11471
grpIintron_endo	0.787499	0	5.10958
antiport_nhaC	0.782079	0	5.09991
PseH	0.775723	0	5.08848
cit_ly_ligase	0.77552	0	5.08812
GlrX_YruB	0.775492	0	5.08806
gatD_arch	0.773593	0	5.08463
PseI	0.773116	0	5.08377
dipeptidaselike	0.769435	0	5.07709
mevDPdecarb	0.76764	0	5.07382
SAM_7_link_chp	0.761745	0	5.06303
CoB_CoM_SS_B	0.760532	0	5.0608
CoxB	0.759983	0	5.05978
leuD	0.755901	0	5.05225
RuMP_HxlB	0.755099	0	5.05076
CoB_CoM_SS_C	0.748221	0	5.03796
pheT_bact	0.74701	0	5.0357
TIGR02688	0.740972	0	5.02435
decahem_SO	0.73625	0	5.01541
IMPACT_YIGZ	0.719215	0	4.98269
six_Cys_in_45	0.718294	0	4.9809
cas_Csd1	0.717065	0	4.97851
altF1_A	0.709321	0	4.96334
lipid_A_htrB	0.704586	0	4.95399
methan_mark_2	0.704446	0	4.95371
sucr_syn_bact_C	0.703328	0	4.9515
flavo_cyto_c	0.700576	0	4.94602
selenium_YgeY	0.700167	0	4.94521
rSAM_link_UDG	0.698817	0	4.94251
crypto_DASH	0.697495	0	4.93987
ectoine_ectB	0.697477	0	4.93983
met_CoM_red_gam	0.697351	0	4.93958
tape_meas_nterm	0.697342	0	4.93956
PGF_pre_PGF	16.3745	0.511298	4.93841
CM_archaeal	0.690998	0	4.92681
exoDNase_III	0.690207	0	4.92521
PhoB	0.688904	0	4.92258
gspI	0.688765	0	4.9223
phage_rep_org_N	0.688583	0	4.92193
one_C_unchar_1	0.687849	0	4.92044
TIGR03545	0.685668	0	4.91601
flgG_G_neg	0.684582	0	4.9138
recD	0.681891	0	4.9083
cdhB	0.679874	0	4.90417
genX	0.665427	0	4.87423
gmx_TIGR02266	0.664646	0	4.8726
carboxysome_A	0.663131	0	4.86942
arc_protsome_A	0.66233	0	4.86773
type_II_gspD	0.661797	0	4.86661
flgK_ends	0.660405	0	4.86368
arcsn_tRNA_tgt	0.660103	0	4.86304
F420_G6P_family	0.656304	0	4.855
accC	0.655449	0	4.85318
nitro_reg_IIA	0.653499	0	4.84903
iscU	0.652872	0	4.8477
kynureninase	0.65146	0	4.84468
F420_mer	0.650906	0	4.8435
recC	0.647694	0	4.83661
PepT-like	0.643545	0	4.82766
one_C_dehyd_A	0.639197	0	4.81823
type_I_sec_PrtD	0.632979	0	4.80463
cas_Csn1	0.628771	0	4.79535
exbB2	0.6219	0	4.78007
CytB-hydogenase	0.620757	0	4.77751
CPSaseII_lrg	0.619787	0	4.77534
PEP_TPR_lipo	0.608653	0	4.75015
cas_Cas5d	0.605988	0	4.74406
MtrF	0.605072	0	4.74196
TIGR03643	0.603894	0	4.73925
ThiI_C_thiazole	0.603283	0	4.73784
oxido_grp_1	0.603189	0	4.73763
P_fruct_ADP	0.601911	0	4.73468
sdhA_forward	0.598736	0	4.72734
iscX_yfhJ	0.597282	0	4.72396
phageshock_pspG	0.595641	0	4.72015
asd_gamma	0.595623	0	4.7201
rpoH_proteo	0.593149	0	4.71433
cyd_oper_ybgT	0.591098	0	4.70952
leuS_arch	0.590525	0	4.70817
phage_pRha	0.587159	0	4.70024
carboxysome_B	0.583178	0	4.69081
YbgI_SA1388	0.579374	0	4.68173
TrpE-arch	0.578538	0	4.67973
ncs2	0.578317	0	4.6792
rep_II_X	352.654	13.7599	4.67735
modD	0.576632	0	4.67516
proheadase_HK97	0.573866	0	4.66849
arch_PEF_CTERM	4.47635	0.15347	4.66838
VI_chp_2	0.570581	0	4.66054
ClpA	0.570033	0	4.6592
ccoO	0.569272	0	4.65735
rocF_arginase	0.565598	0	4.64838
TIGR02444	0.560645	0	4.6362
greB	0.560486	0	4.63581
TPR_hemY_coli	0.560069	0	4.63478
TIGR00258	0.556886	0	4.62689
2_3_DAP_am_ly	0.556447	0	4.6258
VI_zyme	0.554034	0	4.61978
hypoth_ymh	0.553245	0	4.61781
arch_S13P	0.552991	0	4.61717
PEP_his_kin	0.551903	0	4.61445
polC	0.550573	0	4.61111
ECX1	0.548367	0	4.60556
ccoP	0.547654	0	4.60376
VI_chp_5	0.54444	0	4.59561
PGP_bact	0.544196	0	4.59499
cas1_ECOLI	0.543757	0	4.59388
nagA	0.542098	0	4.58965
nifX	0.537743	0	4.5785
FeS_repair_RIC	0.536907	0	4.57635
YbaK_EbsC	0.535662	0	4.57314
VI_FHA	0.535509	0	4.57275
hisB_Nterm	0.53323	0	4.56685
cas1_NMENI	0.529776	0	4.55787
TIGR02687	0.527502	0	4.55193
SMC_prok_A	0.525509	0	4.5467
MerR	0.524047	0	4.54286
cxxc_20_cxxc	0.523828	0	4.54228
glycerol_kin	0.522511	0	4.5388
cas_Cas5h	0.519876	0	4.53183
metW	0.519359	0	4.53045
cysteate_syn	0.518415	0	4.52794
bisphos_cysQ	0.518231	0	4.52745
major_cap_HK97	44.1489	1.90464	4.51787
aIF-2	0.514632	0	4.51784
mtrA	0.512982	0	4.5134
NosD_copper_fam	0.511345	0	4.509
IOR_beta	0.511101	0	4.50834
TIGR00288	0.510189	0	4.50587
azurin	0.508481	0	4.50125
shell_carb_anhy	0.506415	0	4.49563
CueR	0.504473	0	4.49034
glgD	0.504028	0	4.48912
Ubi-OHases	0.503306	0	4.48714
rpoS_proteo	0.501144	0	4.48121
TIGR00045	0.49897	0	4.47522
methan_mark_10	0.493145	0	4.45905
lp_	0.492609	0	4.45755
nifT_nitrog	0.491235	0	4.4537
sulf_tusD_dsrE	0.491229	0	4.45369
TIGR02646	0.488136	0	4.44499
cit_synth_II	0.487147	0	4.4422
arch_KAE1	0.48395	0	4.43314
lipid_A_lpxH	0.482806	0	4.42988
alt_F1F0_F1_gam	0.48176	0	4.4269
argC_other	0.48068	0	4.42381
ELP3	0.480664	0	4.42377
DAHP_synth_II	0.480599	0	4.42358
archaeo_VPXXXP	0.479721	0	4.42107
AMP_phos	0.475156	0	4.40792
V_PPase	0.474078	0	4.40479
recB	0.473693	0	4.40368
F1F0_chp_2	0.47051	0	4.39441
lin0512_fam	0.470066	0	4.39311
cas2	5.25945	0.228831	4.38801
cbiN	0.467987	0	4.38702
TIGR00251	0.467748	0	4.38632
mtrE	0.467079	0	4.38436
AroFGH_arch	0.466819	0	4.38359
Shik_kin_archae	0.464534	0	4.37685
NAPRTase	0.463831	0	4.37477
quinone_pig3	0.463555	0	4.37396
ccoG_rdxA_fixG	0.462067	0	4.36954
rpoB	0.46104	0	4.36649
FkbH	0.458179	0	4.35794
autotrans_barl	0.453666	0	4.34436
glmM	0.453505	0	4.34388
TatC-Arch	0.44995	0	4.33308
mthyl_TIGR00027	0.444786	0	4.31726
ACC_deam_rel	0.441765	0	4.30792
cas_Cst2_DevR	0.441224	0	4.30624
poly_P_AMP_trns	0.44038	0	4.30362
PGA_PgaD	0.438723	0	4.29846
GlyGly_CTERM	0.438311	0	4.29717
M3_not_pepF	0.436747	0	4.29228
prok_nadp_idh	0.436721	0	4.2922
A-tRNA_syn_arch	0.436572	0	4.29173
cas_TM1812	0.435536	0	4.28848
lipoamide_DH	0.429676	0	4.26994
portal_lambda	0.425601	0	4.25691
queuosine_YadB	0.42363	0	4.25056
dha_pts	0.418477	0	4.23384
cas1_HMARI	0.416751	0	4.22819
cas_TM1802	0.415214	0	4.22315
OPT_sfam	0.410414	0	4.20728
nuoF_fam	0.405433	0	4.19062
himA	0.404187	0	4.18642
L-LDH-NAD	0.403581	0	4.18438
NuoG	0.403153	0	4.18293
M6dom_TIGR03296	0.401985	0	4.17898
ccoN	0.401393	0	4.17697
glmL_fam	0.399211	0	4.16954
clan_AA_DTGA	0.397843	0	4.16486
oadA	0.396311	0	4.15961
Pyr-5-nucltdase	0.394556	0	4.15356
put_anti_recept	0.394274	0	4.15259
cysM	0.392801	0	4.14749
fadh2	0.39151	0	4.14301
TIGR00276	0.390135	0	4.13822
XapX	0.389863	0	4.13728
cas_TM1811_Csm1	0.389132	0	4.13472
hpr-ser	0.38726	0	4.12816
pyrrolys_PylB	0.386408	0	4.12517
cas_Csy3	0.383847	0	4.11612
phage_lambda_G	0.38241	0	4.11103
flav_wrbA	2.63787	0.130573	4.11057
xylose_isom_A	0.382091	0	4.10989
acetolac_decarb	0.380137	0	4.10292
fruA	0.379761	0	4.10158
tail_P2_I	0.378874	0	4.0984
UbiB	0.376215	0	4.08884
isoAsp_dipep	0.376203	0	4.08879
hscB	0.3758	0	4.08734
EDH_00030	0.37445	0	4.08245
sulf_tusC_dsrF	0.373543	0	4.07916
EutJ	0.373003	0	4.0772
rSAM_HydE	0.370964	0	4.06976
L10e	0.370615	0	4.06848
FeS_long_SufT	0.36903	0	4.06267
AhaH	0.368378	0	4.06027
cas1_DVULG	0.367381	0	4.05659
anfO_nitrog	0.36704	0	4.05534
spore_III_D	0.366404	0	4.05298
TrbC_Ftype	0.366015	0	4.05154
sdhA_Bsu	0.3656	0	4.05
met_CoM_red_bet	0.365063	0	4.04801
archae_ser_T	0.36428	0	4.0451
met_CoM_red_C	0.363029	0	4.04044
MTRK	0.361915	0	4.03628
PFK_mixed	0.361577	0	4.03501
spore_YkwD	0.355949	0	4.01377
nifK	0.354149	0	4.00691
pepcterm_ChnLen	0.352685	0	4.00131
gspJ	0.35202	0	3.99875
PEP_resp_reg	0.351133	0	3.99534
HMG_CoA_syn_Arc	0.350673	0	3.99357
hemeryth_dom	4.61561	0.268416	3.99027
D_Ser_am_lyase	0.349307	0	3.98829
2A0309	0.348659	0	3.98578
vgr_GE	0.346419	0	3.97707
nifH	0.346415	0	3.97706
tyr_de_CO2_Arch	0.344736	0	3.97049
Orn_aminotrans	0.34331	0	3.9649
TIGR00740	0.340699	0	3.95459
portal_PBSX	0.339773	0	3.95092
TIGR02710	0.337347	0	3.94125
cas_Csh2	0.336248	0	3.93685
arch_L6P	0.335127	0	3.93235
spore_III_AC	0.333982	0	3.92773
RNase_R	0.333854	0	3.92722
TIGR03984	0.33352	0	3.92586
YjjG/YfnB	0.332976	0	3.92367
phage_P2_V	0.33068	0	3.91434
ligD_pol	0.329959	0	3.9114
TIGR03905_4_Cys	0.329465	0	3.90939
UTase_glnD	0.328473	0	3.90532
matE	9.03212	0.581065	3.90487
quorum_AgrD	0.327709	0	3.90219
tRNA_RlmH_YbeA	0.327378	0	3.90083
arch_S9P	0.326792	0	3.89842
FeS_CyaY	0.325018	0	3.89109
phage_lam_T	0.324738	0	3.88993
tspaseT_teng_N	0.318642	0	3.86446
homoserO_Ac_trn	0.318622	0	3.86437
L3_gln_methyl	0.314518	0	3.84696
Sig-70_X6	0.313935	0	3.84447
B_methylAsp_ase	0.313614	0	3.84309
tail_comp_S	0.312484	0	3.83825
spore_safA	0.310786	0	3.83094
MltB	0.310312	0	3.82889
GTP_HydF	0.306872	0	3.81395
FeFe_hydrog_A	0.301093	0	3.78849
spore_YyaC	0.29826	0	3.77584
SUI1_rel	0.297378	0	3.77188
trimeth_pyl	0.297261	0	3.77135
NOD_PanD_pyr	0.295236	0	3.76222
dsrA	0.294739	0	3.75996
met_CoM_red_D	0.294532	0	3.75903
neela_ferrous	3.4726	0.235178	3.75657
NHEJ_ligase_prk	0.293338	0	3.7536
GTPase_YlqF	0.291137	0	3.74354
spore_ger_x_C	0.289667	0	3.73679
oadG_fam	0.287748	0	3.72792
AhaC	0.286092	0	3.72022
cas1_YPEST	0.286033	0	3.71995
rSAM_NirJ1	0.285697	0	3.71838
R_switched_YkoY	0.285414	0	3.71706
ptsS_2	3.25802	0.226072	3.71689
MAST_ArtA_sort	0.284471	0	3.71265
TIGR03491	0.284024	0	3.71055
DAP-DH	0.283404	0	3.70764
CxxH_BA5709	0.281876	0	3.70044
Soli_cterm	0.281876	0	3.70044
phage_XkdX	0.281876	0	3.70044
FlhF	0.280697	0	3.69486
spore_V_AE	0.280074	0	3.6919
VI_chp_4	0.279657	0	3.68992
fut_nucase	0.277618	0	3.68018
EIIB_glc	0.276537	0	3.67499
dnstrm_HI1420	10.0274	0.770067	3.66284
spore_II_AA	0.273575	0	3.66068
TIGR04086_membr	0.271986	0	3.65294
RfaH	0.271473	0	3.65043
ICE_PFL_4695	0.27111	0	3.64866
potA	0.270933	0	3.64779
primase_Cterm	60.4582	4.80864	3.64577
N-Ac-Glu-synth	0.270484	0	3.64559
ala_DH_arch	0.269618	0	3.64133
feoB	3.47175	0.258892	3.62968
VirB9	0.267164	0	3.6292
TIGR03623	0.264808	0	3.61746
spore_III_AD	0.261193	0	3.59926
TIGR00370	0.260442	0	3.59544
sda_alpha	0.260416	0	3.59532
CPA3_mnhG_phaG	5.05618	0.397435	3.5931
alt_F1F0_F1_eps	0.254177	0	3.56326
anfG_nitrog	0.252952	0	3.55688
hybrid_clust	4.39265	0.352956	3.55227
sda_beta	0.249625	0	3.53941
TIGR03546	0.249036	0	3.53629
cytochro_ccmD	0.248319	0	3.5325
FRU	0.245897	0	3.51958
hslU	2.59835	0.20682	3.50893
myxo_disulf_rpt	0.243398	0	3.50613
citD	0.24295	0	3.50371
spore_ytvI	0.241847	0	3.49772
SASP_tlp	0.24074	0	3.49169
salvage_mtnB	0.238737	0	3.48072
CDP_4_6_dhtase	0.237839	0	3.47577
cas_TM1791_cmr6	0.233048	0	3.44907
flg_new	0.231283	0	3.43911
IV_VI_DotU	0.229528	0	3.42914
ygfB_yecA	2.29139	0.191835	3.42635
phage_term_2	0.228033	0	3.42059
spIIAB	0.227655	0	3.41842
WXG100_ESAT6	0.227098	0	3.41522
TOMM_pelo	0.226118	0	3.40956
sporadTIGR04255	2.16054	0.182652	3.40528
phage_O_Nterm	0.223332	0	3.39337
heptose_epim	0.222916	0	3.39094
kpsF	2.9785	0.263159	3.38856
conj_PilL	0.222369	0	3.38773
Myxo_Cys_RPT	0.221474	0	3.38247
phage_N6A_met	0.219992	0	3.37372
TIGR00245	0.218955	0	3.36756
thy_syn_methano	0.218253	0	3.36338
isochor_syn	0.217447	0	3.35856
mob_myst_A	0.214035	0	3.33798
ccmB	0.212808	0	3.33051
phage_rel_nuc	0.210073	0	3.31371
TIGR03083	0.207093	0	3.29518
TIGR02466	0.206577	0	3.29195
pepcterm_hypo_1	0.205306	0	3.28396
spore_yqfC	0.203391	0	3.27183
rimK_fam	3.50302	0.344364	3.26103
spore_ytfJ	0.198833	0	3.24256
FlgB	1.78136	0.167792	3.23811
cas_TM1795_cmr1	0.197037	0	3.23085
ectoine_EctA	0.195697	0	3.22206
redox_disulf_2	5.73493	0.597337	3.21341
HAD-SF-IIB	4.05108	0.416626	3.2107
cyaB	2.46329	0.245668	3.20776
gcp_kae1	2.26467	0.224881	3.20362
amt	2.30465	0.231176	3.1925
typeII_sec_gspH	1.8699	0.186148	3.175
crcB	6.79669	0.734767	3.16905
GTPase_YsxC	5.49787	0.592577	3.16387
oxido_YhdH	0.186086	0	3.15737
pdxH	0.18606	0	3.1572
FlgEFG_subfam	7.43539	0.816031	3.15132
thiF_fam2	1.60916	0.160859	3.14671
cas_csx3	0.183219	0	3.1375
MthylAspMutase	0.178113	0	3.10142
succ_dehyd_cytB	0.177532	0	3.09726
cas_CT1978	1.6753	0.179294	3.06649
NOT-MenG	0.173284	0	3.06644
3oxo_ACP_reduc	2.23979	0.249612	3.05091
pyrE_Therm	1.9415	0.214123	3.04784
SH3_and_anchor	2.16528	0.241232	3.04757
secB	0.165626	0	3.00917
sarcinarray	1.34658	0.149115	2.9887
PTS_HPr_family	6.23625	0.772286	2.97567
prfC	1.50694	0.191278	2.83308
cas_Cmr5	0.14228	0	2.81908
yccV	0.140938	0	2.80735
cbiO	1.61073	0.210274	2.80548
thiE	3.1628	0.434622	2.7981
apt	1.70749	0.229734	2.77311
antidote_CC2985	9.95492	1.46115	2.7487
dxs	1.59197	0.216984	2.74799
archaeo_AfpA	1.28481	0.180286	2.68264
folK	49.0781	7.63966	2.67976
VCBS_repeat	9.41759	1.45987	2.67008
NrdD	3.96156	0.602772	2.66976
HMP-P_kinase	3.85738	0.588797	2.6641
CPSaseIIsmall	1.3949	0.201626	2.65552
csrA	2.21063	0.333643	2.64517
EF-Tu	1.7493	0.271372	2.58791
couple_hipA	3.4852	0.58993	2.51599
rpoN_sigma	3.8277	0.650734	2.514
cyt_deam_tetra	2.54039	0.429954	2.49933
LSD1	1.17499	0.189255	2.49401
nanowire_3heme	2.43708	0.413645	2.49285
secD	2.09855	0.360449	2.4665
clpP	2.94059	0.514937	2.46076
peptidase-T	1.16017	0.195462	2.43457
Obg_CgtA	2.72596	0.48624	2.43134
TIGR00343	2.04072	0.361165	2.42396
TIGR00048	11.3239	2.13033	2.39739
sulf_tusB_dsrH	1.16315	0.202737	2.39104
cbiM	1.82199	0.331044	2.38
fliR	1.08376	0.190531	2.37115
chap_CsaA	2.23697	0.413592	2.37064
CRISPR_cas5	1.93826	0.358589	2.3602
phage_tail_L	0.909929	0.161702	2.3335
ATPase-IB_hvy	8.62943	1.69776	2.32973
TIGR00023	1.73917	0.330835	2.31461
recomb_radA	1.79219	0.341944	2.31283
glyS	1.99565	0.383546	2.31051
rpsE_bact	2.93624	0.574179	2.30805
nifR3_yhdG	1.80138	0.346124	2.3037
Q_tRNA_tgt	3.28596	0.657109	2.28171
CM_P2	3.00821	0.606209	2.26739
ispH_lytB	2.227	0.461954	2.21286
2A0601	1.73598	0.358126	2.20494
agmatinase	2.31653	0.485482	2.20087
DHPS	11.6457	2.54441	2.18404
antidote_HigA	56.8339	12.5352	2.17866
fliG	0.984955	0.202873	2.15542
fliN	2.36381	0.514355	2.15012
methano_MtrB	0.812143	0.165685	2.14315
OMP85_target	12.3038	2.78124	2.13593
holB	1.06222	0.225675	2.12347
L13_A_E	1.0616	0.226077	2.12031
galU	1.9714	0.443123	2.09601
fabD	1.51986	0.341193	2.08135
ahcY	2.38448	0.56132	2.04178
ComEC_Rec2	0.0723633	0	2.0288
WcaJ_sugtrans	1.08938	0.252889	2.00956
kdsB	3.5664	0.870445	2.0057
cas4	2.49106	0.604538	2.0014
ATPase_gene1	1.32846	0.320083	1.97636
hflK	2.62266	0.651551	1.97085
IV_pilus_PilQ	1.0384	0.249043	1.96214
ant_ant_sig	7.12413	1.81132	1.96183
rlpA	4.06933	1.03946	1.94502
proA	1.9298	0.487535	1.93444
poly_P_kin	1.30011	0.326054	1.92093
fen_arch	1.33745	0.336083	1.92025
spoT_relA	1.16646	0.291326	1.91832
metG_C_term	4.08958	1.07714	1.90189
ackA	3.53448	0.929272	1.90087
aprB	0.739906	0.18141	1.89751
ftsZ	5.19145	1.37954	1.8941
sfsA	2.51695	0.666311	1.88083
speE	1.61438	0.422878	1.87551
corA	6.10911	1.66797	1.85823
cysG_Nterm	4.35682	1.18757	1.85477
PGF_CTERM	0.601524	0.149412	1.85394
TIGR00052	1.31455	0.348723	1.84592
rfaE_dom_I	1.13416	0.299078	1.84353
ArgJ	1.95471	0.531715	1.8331
pyl_corrinoid	6.89511	1.92229	1.83013
dut	4.13104	1.15298	1.82022
metK	3.07556	0.856375	1.81647
excise	73.9114	21.0451	1.81116
beta_RFAP_syn	2.73516	0.768408	1.80058
xseA	4.60535	1.31317	1.79202
PNPH-PUNA-XAPA	1.97798	0.556152	1.78782
TIGR01033	4.15911	1.19724	1.77665
Na_pump_decarbB	1.60047	0.450719	1.77592
GGDEF	160.494	47.0092	1.77099
bact_S11	1.81861	0.51633	1.7708
methan_mark_17	1.88188	0.536112	1.7676
rnfB	2.67207	0.769486	1.76524
tatB	2.52959	0.730449	1.75972
pgm_bpd_ind	2.78307	0.81027	1.7511
lpxK	1.71442	0.493366	1.74952
T6PP	1.01935	0.287592	1.74515
3a0501s07	4.16601	1.23059	1.74015
DAHP_synth_Bsub	3.57843	1.0707	1.7189
gltX_bact	6.36906	1.92159	1.71656
lspA	5.99597	1.8209	1.70649
lysS_arch	1.21882	0.35785	1.70388
endA	3.15835	0.953444	1.70353
FGAM_synth_I	2.59816	0.797925	1.67429
TIGR00702	1.16654	0.350019	1.67179
GSH_gloB	1.59755	0.48706	1.66679
TIGR00364	1.4032	0.42874	1.65755
pssA	1.69727	0.522746	1.65545
NuoD	1.57782	0.485882	1.65246
methan_mark_5	1.15427	0.353195	1.64461
paired_CXXCH_1	26.0862	8.34391	1.64173
gmd	2.33039	0.73221	1.63916
cysK	2.37719	0.7495	1.63493
recQ_fam	3.22173	1.02423	1.63107
DnaD_dom	1.92294	0.610138	1.61912
eIF-6	0.948685	0.294622	1.61168
leuS_bact	0.511159	0.151921	1.60785
outer_YhbN_LptA	2.04927	0.6606	1.59929
moaD_arch	1.2597	0.40292	1.58943
FtsE	2.54711	0.834131	1.58369
ribB	2.93239	0.964208	1.58145
TIGR00022	1.19142	0.382687	1.58067
pcaI_scoA_fam	0.558791	0.172074	1.57407
VI_effect_Hcp1	0.931009	0.297786	1.57093
hutH	0.507119	0.156324	1.56115
POMP_repeat	2.81534	0.939713	1.55939
ribE	2.26716	0.754348	1.55822
L21P_arch	0.894452	0.290216	1.54899
lipid_A_lpxA	2.81952	0.955006	1.53878
CDF	25.0769	8.61971	1.53807
one_C_mch	1.36522	0.457138	1.53076
CoA_E_activ	3.68373	1.26483	1.52485
NrdG2	3.26864	1.12111	1.52418
extend_PGF	2.80793	0.969556	1.51159
gyrB	1.41639	0.483193	1.50679
PLP_synth_Pdx2	3.62997	1.26489	1.50371
TIGR00003	9.59973	3.38052	1.49929
ribF	1.651	0.569945	1.49656
integ_memb_HG	0.472478	0.152704	1.49308
LEUD_arch	3.13484	1.11341	1.47406
dnaX_nterm	3.98742	1.42346	1.47092
prc	3.04978	1.08845	1.4667
TIGR00096	3.55429	1.27138	1.46626
various_sel_PB	3.76412	1.34839	1.46513
rnfC	2.67774	0.955753	1.46388
rfaE_dom_II	0.731291	0.25097	1.45946
traB	0.891068	0.309252	1.45867
clpX	2.76626	0.992819	1.45679
dha_L_ycgS	0.60402	0.20515	1.45656
fliP	1.31613	0.471137	1.43741
dnl1	1.42945	0.51389	1.43496
DNA_YbaB_EbfC	5.18877	1.90818	1.43206
cysE	1.73276	0.631675	1.42257
guaA_Cterm	2.2977	0.844719	1.41875
prismane_assoc	3.96439	1.46868	1.41821
mreB	2.9972	1.11173	1.4119
gcw_chp	0.644706	0.227659	1.41173
dam	5.7675	2.15683	1.40927
dksA	2.05259	0.758558	1.40853
asp_kinases	3.03544	1.12945	1.40772
TIGR00089	4.97027	1.86123	1.40577
8TM_EpsH	1.06691	0.390622	1.39677
flav_long	0.545783	0.193335	1.39259
taut	2.21152	0.828421	1.39151
Rhs_assc_core	7.77526	2.97698	1.37805
mtrG	0.889884	0.329922	1.36985
efp	5.39614	2.09146	1.35757
one_C_dehyd_C	0.638636	0.234937	1.35735
nifB	0.852824	0.31864	1.35691
TIGR00010	3.54928	1.37797	1.35011
IV_pilin_GFxxxE	87.947	34.7712	1.33815
pdxA	0.606039	0.226306	1.33353
thrS	1.84406	0.72092	1.32698
dfx_rbo	1.29215	0.501815	1.32454
salvage_mtnA	2.73478	1.0791	1.32287
pyruv_ox_red	2.08689	0.822101	1.31947
glyQ	1.09444	0.428118	1.30768
TIGR00007	2.43602	0.971242	1.30599
TIGR01210	1.72237	0.688599	1.29381
secG	8.36288	3.40596	1.29007
rplV_bact	2.34928	0.950076	1.28522
asp_carb_tr	2.80565	1.13774	1.28471
MalateDH_bact	1.87677	0.75761	1.28262
purD	3.0473	1.23992	1.28129
TIGR02231	0.600117	0.234035	1.27593
RND_mfp	17.8416	7.45789	1.25576
IOR_alpha	1.22512	0.501005	1.25132
rpoC_TIGR	1.00918	0.411402	1.24766
mena_SCO4494	1.55167	0.640329	1.24664
hutU	0.864745	0.352077	1.24187
polynuc_phos	2.4381	1.01893	1.23965
pcaJ_scoB_fam	0.579717	0.235211	1.22137
antibiot_sagB	3.71071	1.57823	1.22118
GMP_PMI	1.57128	0.663326	1.21535
TIGR00733	0.773629	0.320261	1.21343
cobA_cysG_Cterm	1.86313	0.790768	1.21224
ccoS	2.05968	0.878429	1.20771
fliQ	2.5654	1.10026	1.20401
ctc_TL5	4.85442	2.09984	1.19994
F420_cofG	0.948917	0.401091	1.19552
Dxr	1.90625	0.820159	1.19369
pyru_phos_dikin	0.815782	0.345129	1.18701
serB	2.11596	0.919043	1.18262
PTS_I_fam	2.03331	0.884361	1.17988
cobB	1.22479	0.530267	1.17262
fliE	0.904608	0.388471	1.17177
PGDH	1.58789	0.692239	1.17081
rpmI_bact	6.95389	3.08412	1.16688
pyrH_bact	2.7342	1.21098	1.15957
GGGP-family	0.365122	0.150576	1.15869
asp_race	2.74052	1.21469	1.15854
pyrD_sub1_fam	2.88415	1.28054	1.15688
ilvC	2.22215	0.985529	1.15417
ftsY	3.75857	1.67849	1.15196
L30P_arch	0.720808	0.314451	1.13911
pilM	3.3601	1.51734	1.13484
rrf2_super	9.58452	4.35467	1.13391
ATPsyn_F1gamma	1.85985	0.838924	1.12684
aroE	0.642866	0.283557	1.11783
tig	5.62885	2.5898	1.11298
osmo_induc_OsmC	1.8388	0.838175	1.11188
rpsD_bact	2.47718	1.13743	1.10705
gidA	2.39139	1.10166	1.10184
mutS1	1.63869	0.753856	1.09645
narJ	0.352889	0.152864	1.09371
hisF	3.08413	1.4499	1.07667
aIF-2beta	0.907911	0.418242	1.07623
recomb_radB	0.806938	0.370435	1.07593
mraY	4.42383	2.09805	1.06782
g_glut_trans	0.337035	0.148501	1.06777
modB_ABC	1.14459	0.534355	1.0662
ribD_Cterm	0.465144	0.209924	1.06586
tatC	5.74401	2.73249	1.06538
OM_YfiO	4.59424	2.20818	1.04906
ilvD	0.992608	0.468228	1.04714
lysidine_TilS_C	6.04325	2.92479	1.04105
tatD_link_rSAM	1.49995	0.722312	1.03047
rmlD	2.25914	1.09504	1.02909
MiaB-like-B	0.780879	0.370715	1.02891
tail_TIGR02242	1.07355	0.514769	1.02724
bact_S13	2.55479	1.24181	1.02693
NAD_NadX	0.737169	0.352277	1.01741
cas1	3.27485	1.61088	1.013
rplT_bact	7.04087	3.47799	1.01259
ttdB_fumA_fumB	1.0785	0.52272	1.01259
XPRTase	1.58293	0.774002	1.01031
TIGR00294	1.37809	0.675501	1.00371
B_ant_repeat	23.4339	11.7048	1.00006
TIGR00157	5.80988	2.9328	0.980543
L28	9.96285	5.08319	0.967571
Histidinol-ppas	2.7559	1.39825	0.96711
coaD_prev_kdtB	5.63521	2.88841	0.958509
tim	4.00118	2.04817	0.958085
nadA	3.84654	1.97103	0.956302
DnaB	2.30066	1.1748	0.955731
cobD	2.4883	1.27343	0.953629
acpS	2.96006	1.52413	0.946974
thiol_BshA	0.359354	0.176113	0.939621
metmalonyl_epim	2.22282	1.14991	0.936865
typeII_sec_gspG	2.17832	1.13698	0.923987
hisT_truA	5.35434	2.82358	0.917544
galE	2.64384	1.39982	0.906148
couple_hipB	0.41155	0.209177	0.902884
hrcA	0.830192	0.4331	0.902799
bet_lambda	0.427992	0.218213	0.901432
xth	6.09828	3.25525	0.900807
ruvC	3.21398	1.71279	0.898869
F420_cofE	2.43991	1.29911	0.897275
List_Bact_rpt	6.65676	3.56842	0.895152
FlgM_jcvi	1.6007	0.852713	0.890381
sss	0.913586	0.482689	0.888518
serS	5.4541	2.96262	0.875274
recD_rel	0.532222	0.282229	0.862134
HAD_type_II	0.401749	0.211055	0.858409
CysN	0.659385	0.353988	0.85523
fabH	1.7145	0.937261	0.855189
arCOG00543	0.633929	0.342291	0.845835
osmo_MPG_phos	0.673429	0.365592	0.840919
Mop	5.65757	3.16419	0.833656
cobQ	1.17589	0.650181	0.832169
cobI_cbiL	1.62542	0.903294	0.831206
TIGR00044	6.15051	3.44795	0.830671
ahpD_dom	7.60229	4.31169	0.814793
TIGR00292	1.46616	0.82384	0.813982
PA_CoA_Oxy4	0.489396	0.26918	0.809363
tol_pal_ybgF	2.88777	1.64117	0.806421
rpsB_bact	13.3851	7.64439	0.806253
phd_fam	35.2079	20.177	0.802471
Obg_CgtA_exten	1.38946	0.789353	0.797665
ssb	21.8815	12.6504	0.789396
rplX_bact	4.14251	2.38736	0.789119
aroFGH	2.27066	1.30877	0.784089
upstrm_HI1419	5.38842	3.15449	0.768027
nusG	3.40295	1.99355	0.764467
PseC	0.660851	0.379543	0.763816
TIGR00426	5.47483	3.21543	0.763479
TRAP_TAXI	6.74013	3.96766	0.760992
toxin_Txe_YoeB	6.27472	3.69946	0.758494
L3_bact	3.09758	1.82725	0.753939
D_ribokin_bact	1.1333	0.662612	0.753631
CbiQ_TIGR	1.43681	0.842823	0.753303
YphP_YqiW	0.65167	0.377108	0.753073
murB	2.71825	1.60398	0.752461
ATP_synt_6_or_A	3.71699	2.19759	0.751961
birA_ligase	9.23305	5.47745	0.750794
bioD	0.940203	0.550272	0.748122
yjeF_cterm	3.68684	2.19293	0.743314
apsK	2.74829	1.63624	0.739861
YrbI-phosphatas	2.59554	1.5517	0.733513
xseB	2.98038	1.79022	0.727878
guanyl_kin	3.34522	2.01558	0.724286
tsf	6.58701	3.97862	0.723999
L12	3.61057	2.17835	0.722873
plsX	2.78147	1.67973	0.719716
PS_decarb_rel	2.15985	1.30273	0.719216
dGTP_triPase	3.01101	1.82046	0.718657
panD	2.71383	1.64419	0.714925
rpmG_bact	8.96215	5.47542	0.708476
dnaq	4.80199	2.93943	0.703651
cbbA	1.72832	1.05215	0.703651
lexA	4.06059	2.48702	0.702031
gltX_arch	0.366267	0.216386	0.700286
hutI	1.80634	1.10328	0.699512
methan_mark_3	1.05311	0.639699	0.698989
pbp2_mrdA	1.31103	0.798664	0.698842
dapA	3.45992	2.12364	0.698093
upp	2.88888	1.77273	0.697231
met_pdase_II	1.07378	0.653622	0.696451
mscL	4.87452	3.00266	0.694714
EpsI_fam	1.09008	0.665043	0.6936
cysKM	0.651585	0.394451	0.691748
arCOG04112	0.883624	0.539846	0.687289
TIGR00284	0.588485	0.359226	0.677199
polc	3.17792	1.97978	0.676351
proS_fam_I	1.98619	1.2343	0.676076
Bthiol_YpdA	0.344362	0.207056	0.674069
trmD	4.12413	2.57763	0.673152
stabl_TIGR02574	1.31918	0.819221	0.671997
pantethn_trn	0.784523	0.484569	0.669383
dapB	5.03193	3.16002	0.66721
EF-1_alpha	0.426072	0.26038	0.663288
HAD-SF-IA-v2	0.232177	0.137968	0.66311
Sa_S2_E_A	0.681546	0.422185	0.661707
UDG_fam4	5.3144	3.37316	0.652158
sms	1.29129	0.813938	0.650781
yidC_nterm	5.33222	3.39326	0.648453
hypoxanDNAglyco	1.77039	1.12095	0.648443
TIGR00057	4.61014	2.93927	0.645203
rluA_subfam	3.39888	2.16948	0.642111
SppA_67K	0.538988	0.337169	0.64116
pdxJ	1.22837	0.784716	0.631277
ribC_arch	1.04727	0.66829	0.63025
coaBC_dfp	2.47566	1.59302	0.628551
NuoI	3.30605	2.13148	0.627659
lnt	3.67927	2.37774	0.624826
HEQRo_perm_3TM	9.71979	6.31459	0.620362
thrC	3.72342	2.41685	0.618617
proS_fam_II	2.74261	1.7854	0.61275
wecB	4.48892	2.928	0.612456
FGAM_synth_II	1.85176	1.20377	0.611646
lysidine_TilS_N	3.64528	2.37846	0.611089
acr3	4.24911	2.77705	0.60941
DegV	14.7582	9.68785	0.606072
alr	4.88098	3.20133	0.604881
S17_bact	1.65168	1.07959	0.602769
TIGR00256	4.79897	3.16112	0.598653
lytR_cpsA_psr	4.37565	2.89121	0.593872
tigrfam_recA	2.88037	1.90098	0.59351
trpG_papA	3.74011	2.4825	0.58673
TIGR00729	0.483449	0.314394	0.585286
tgt_general	22.8557	15.2588	0.582176
yajC	6.00927	4.00653	0.582033
nadB	0.67322	0.442809	0.579303
glpX	1.24784	0.828769	0.576976
rplA_bact	1.69819	1.13219	0.575076
trmU	1.4874	0.993385	0.571258
histidine_hisI	6.11539	4.11327	0.569473
parB_part	13.7957	9.31184	0.565895
OM_YaeT	2.63716	1.77676	0.563584
HDIG	35.7664	24.1986	0.56323
hemC	2.4661	1.66894	0.556809
sensory_box	369.9	252.648	0.549964
hisJ_fam	1.05464	0.715436	0.545034
rplP_bact	3.44806	2.36537	0.539259
PBP_1c	0.561733	0.380234	0.535618
GAPDH-I	2.53007	1.73868	0.535163
matur_yqeB	0.587702	0.399999	0.529301
moaA	1.10672	0.762831	0.523402
desulf_FeS4	2.52248	1.75352	0.518764
phoU_full	3.8592	2.68906	0.51741
TRM1	0.466793	0.319349	0.516082
fsa_talC_mipB	1.28066	0.889999	0.513647
PhzF_family	5.00348	3.50891	0.50904
Ac_CoA_lig_AcsA	1.60358	1.12019	0.508592
baf	8.10025	5.70403	0.504235
LPXTG_anchor	2.65467	1.8675	0.502106
NuoC_fam	1.27488	0.895714	0.498241
ATP_dep_HslV	1.55161	1.09194	0.497837
NDP-sugDHase	8.32389	5.896	0.495852
dsrC_tusE_dsvC	5.05486	3.57828	0.495656
eda	0.941616	0.661731	0.494119
PseB	0.582613	0.408299	0.489237
MenG_MenH_UbiE	2.47379	1.75935	0.486179
L18_bact	1.44902	1.0279	0.485973
pimt	5.07769	3.63304	0.480357
sam_1_link_chp	4.39902	3.15129	0.478208
infC	9.79477	7.03387	0.476337
ATP_synt_c	6.4099	4.61499	0.471926
branching_enzym	0.51623	0.366233	0.469763
DnaJ_bact	0.774416	0.552978	0.468977
TIGR00357	4.48309	3.23783	0.466578
lgt	5.73091	4.14606	0.464774
yihY_not_rbn	4.39225	3.17722	0.464267
L9	7.85331	5.69492	0.461996
glmS	4.04465	2.94553	0.454383
SAM_YgiQ	2.22886	1.62916	0.446651
argB	3.04948	2.23507	0.444233
PurN	3.88469	2.85321	0.442083
TIGR00697	5.11146	3.75658	0.441937
miaA	2.99485	2.20432	0.438128
rpmD_bact	2.36375	1.73998	0.436931
ATP_synt_delta	4.21969	3.11388	0.435587
rplO_bact	2.66749	1.96993	0.432891
S16	7.70302	5.70069	0.432748
MTHFS_bact	2.63507	1.94622	0.432665
pyrF	2.58315	1.90982	0.431118
atpD	2.4542	1.81842	0.427794
CbiE	2.30464	1.70841	0.426817
SepCysS	0.50234	0.367701	0.426724
PGMB-YQAB-SF	0.324255	0.235598	0.424592
uvde	0.248923	0.18025	0.419067
hisD	1.88195	1.40224	0.418425
infA	6.56083	4.90575	0.417669
XylB	0.755062	0.560621	0.414551
CxxCG_CxxCG_HTH	1.22172	0.910847	0.414375
cydB	2.14858	1.61244	0.40896
purE	2.6056	1.96121	0.405638
ileS	0.44432	0.330103	0.403831
purH	0.909504	0.681794	0.403663
lao	1.83214	1.38382	0.398968
asn_synth_AEB	0.522552	0.392466	0.392582
MTA/SAH-Nsdase	0.790926	0.597132	0.392051
rpiB	0.564347	0.425074	0.390102
methan_mark_12	0.723924	0.547342	0.388842
TAT_signal_seq	24.1991	18.4825	0.388362
adk	1.37968	1.05045	0.385774
CBF5	0.279907	0.209611	0.380252
TruB	2.96466	2.28486	0.372391
rpiB_lacA_lacB	3.88472	2.99827	0.37112
thyX	2.6479	2.04327	0.370216
NifU_clost	1.59725	1.23063	0.369976
rpmF_bact	7.1735	5.54928	0.368999
pola	0.680355	0.521829	0.368158
cdhC	0.994346	0.768594	0.36178
L27	4.36505	3.39583	0.360034
purC	2.05065	1.59586	0.357098
pheT_arch	0.529279	0.408282	0.356406
HAD-SF-IA-v1	12.9926	10.1614	0.353864
aroA	0.934201	0.725898	0.353847
TIGR02757	0.621318	0.482482	0.349814
HAF_rpt	2.22839	1.75173	0.343128
IMP_synth_hisH	4.17775	3.28861	0.34307
TIGR00046	12.3155	9.70924	0.342303
aroC	1.93406	1.52274	0.340287
DTMP_kinase	5.51259	4.35363	0.338885
rSAM_TYW1	0.350191	0.272778	0.334905
glyco_like_mftF	0.855039	0.676509	0.327737
SppA_dom	4.1055	3.2669	0.327529
arc_protsome_B	0.866197	0.687022	0.32444
priA	4.42809	3.54101	0.320618
rarD	0.962905	0.767237	0.318985
uvrb	1.64027	1.31044	0.318763
rpoA	1.47176	1.1766	0.317249
hisG	4.06512	3.25817	0.317182
S15_bact	5.35137	4.29273	0.316458
cca_archaeal	1.03029	0.823161	0.315738
queuosine_QueD	4.05769	3.26535	0.311408
eno	3.05013	2.45436	0.310849
L17	3.62196	2.92267	0.307262
ubiA_other	1.68541	1.35974	0.305028
CDC48	0.479959	0.384018	0.305018
TIGR00296	5.31511	4.35235	0.286903
lipB	2.46709	2.02055	0.285058
glgC	1.98943	1.62893	0.284706
GxxExxY	13.3653	10.977	0.283455
rpsC_bact	3.07814	2.52713	0.282176
hypA	1.97921	1.62585	0.280053
asd_B	0.391461	0.318461	0.279151
FtcD	1.3638	1.12094	0.277633
recG	0.835574	0.685882	0.276225
folB_dom	2.77792	2.29176	0.274982
prmA	0.573781	0.470171	0.274864
surE	5.88528	4.86088	0.274684
tyrS	8.0263	6.63148	0.274518
purM	4.19676	3.47314	0.271366
galT_1	1.04427	0.863077	0.268289
yfcE	6.33177	5.25991	0.266485
TIGR00247	4.08298	3.39397	0.264973
mutl	1.38733	1.15115	0.264312
thi_PPkinase	2.17315	1.80558	0.264184
moaC	4.64409	3.87534	0.259635
rplM_bact	6.20597	5.18556	0.258088
GG-red-SF	2.69081	2.24644	0.257933
TIGR00281	4.50372	3.76276	0.257855
3a0106s03	0.852705	0.715742	0.245224
ATPase_P-type	75.6516	63.8324	0.244998
PduO_Nterm	1.82332	1.53915	0.241047
tRNA_TruD_broad	1.48571	1.25367	0.240843
gatC	4.81391	4.08425	0.235884
guaA_Nterm	3.73971	3.19246	0.226712
proB	3.43301	2.93798	0.222998
greA	3.51248	3.01152	0.220409
small_GTP	39.0128	33.5924	0.215675
molyb_syn	9.05811	7.80428	0.214346
rimI	4.68529	4.03733	0.21358
HI0065_YjeE	5.59403	4.82513	0.212359
folC	4.68367	4.05327	0.207436
bact_YeaZ	5.24558	4.54672	0.205287
PyrG	2.09093	1.81384	0.202654
rplS_bact	6.90412	5.99974	0.20182
pheS	2.88837	2.51361	0.198763
dprA	2.53897	2.21532	0.194798
pelota	0.533852	0.464548	0.191569
heptsyl_trn_II	0.382033	0.333027	0.185815
acolac_sm	6.19192	5.4445	0.18484
sopT	1.83405	1.61372	0.182158
TRX_reduct	1.58528	1.39607	0.180516
Hfq	2.16178	1.91	0.176604
rib_reduct_arch	0.95245	0.840128	0.1764
SAM_DCase_Bsu	1.81069	1.59967	0.176335
sfuA	1.4443	1.27982	0.171465
TIGR00092	2.26413	2.01434	0.166816
nuoB_fam	3.88025	3.45989	0.164371
yfiA	7.08136	6.31703	0.164202
rpoZ	3.11963	2.78974	0.159969
S6	7.73235	6.92151	0.159309
YD_repeat_2x	17.0806	15.3013	0.15848
TIGR00095	3.01561	2.70132	0.157486
gidB	3.89823	3.49564	0.156269
accD	1.80934	1.62652	0.151602
RNasePH	2.68487	2.42125	0.147743
ZPR1_znf	1.27896	1.15387	0.145665
acolac_lg	0.887177	0.800938	0.14353
serC_1	0.332758	0.300339	0.13765
rpsJ_bact	4.7616	4.35282	0.128831
gltA	0.462862	0.421427	0.128466
TIGR00152	5.82192	5.32449	0.12831
HAD-SF-IA-v3	13.3949	12.2652	0.126878
ABC_phnC	0.927075	0.849623	0.122617
MJ0042_CXXC	5.0016	4.59628	0.121328
modA	5.3098	4.88332	0.120239
ubiX_pad	3.95978	3.65519	0.114767
TIGR00149_YbjQ	9.01564	8.37348	0.106315
cysS	2.6577	2.46994	0.104742
gid_trmFO	0.752916	0.699782	0.102274
prfB	2.28953	2.13212	0.101683
arch_pth2	1.5465	1.44168	0.0996797
nop2p	0.324359	0.302519	0.0935483
rmlC	4.64816	4.35912	0.0921406
ComEC_N-term	6.61226	6.20499	0.0913794
one_C_fae	1.45585	1.36523	0.0912067
TIGR00043	8.0142	7.52343	0.0908943
not_thiJ	0.657281	0.616615	0.0888602
rRNA_methyl_3	2.31878	2.1858	0.0843254
lolCE	0.479006	0.452043	0.0795657
proto_IX_ox	2.29544	2.17442	0.0773297
acyl_carrier	6.42002	6.08548	0.0769156
GroEL	1.46896	1.39268	0.0756908
glyS_dimeric	1.0085	0.957268	0.0734554
thiC	1.52452	1.44876	0.0723871
metG	1.17113	1.11378	0.0709733
apbA_panE	2.14482	2.04189	0.070161
trpS	2.49441	2.3812	0.0663672
TIGR00264	1.22134	1.16794	0.0632557
PhnE	0.70468	0.675435	0.0591375
secE_bact	4.62809	4.47636	0.0478431
3a0107s02c	3.25888	3.15953	0.0443417
two_anch	1.00279	0.972897	0.0426493
eIF-2B_rel	1.9353	1.88098	0.0405713
eIF_5A	2.11502	2.05789	0.0390671
trpB_rel	0.497715	0.485124	0.0352782
arch_NMN_Atrans	0.864875	0.84539	0.0319948
TIGR03833	4.27302	4.18564	0.0296441
purF	1.18635	1.1641	0.0267785
era	5.60723	5.51169	0.0246889
ATCase_reg	1.57632	1.55121	0.0228279
TIGR00293	1.24879	1.22916	0.0224389
TIGR00042	1.88122	1.86562	0.0118648
TIGR00269	1.15454	1.14705	0.0092018
hisS	1.53109	1.52157	0.00886119
bioA	0.569234	0.565712	0.00859699
aspS_nondisc	0.453114	0.453258	-0.000437488
rSAM_more_4Fe4S	13.6434	13.6608	-0.00184004
dnan	4.04785	4.06773	-0.0070273
yjeF_nterm	2.95023	2.96808	-0.00863763
oligo_HPY	20.7695	20.9179	-0.0102592
smpB	4.92118	4.96376	-0.0123702
bioB	2.02815	2.06051	-0.022578
Arch_glmU	1.25664	1.27767	-0.0235128
prfA	1.42256	1.45384	-0.0308688
TIGR00242	1.43175	1.46338	-0.0310246
rplD_bact	1.59625	1.63404	-0.0332782
nusB	4.39388	4.49699	-0.0332855
eubact_ribD	2.7707	2.8396	-0.0351439
archaeo_STT3	0.770228	0.79009	-0.0356582
radc	2.61113	2.68043	-0.0374546
HGPRTase	2.48549	2.55307	-0.0383447
arCOG00985	0.749616	0.774419	-0.0455566
recR	2.52839	2.6118	-0.0464015
iojap_ybeB	7.14545	7.38157	-0.0467521
TIGR00368	2.26687	2.34356	-0.0475164
3a0107s01c2	0.940303	0.975338	-0.0515132
rpsS_arch	0.658757	0.687336	-0.0592022
atpA	1.56632	1.63492	-0.0609463
NusA	2.2737	2.37309	-0.0611061
F420_Rv2161c	0.318974	0.334129	-0.0624709
VI_minor_4	0.219237	0.229994	-0.0625592
peroxid_rel	0.55863	0.584502	-0.0627357
ogt	7.78483	8.15773	-0.0673044
GTPase_EngA	1.72608	1.80994	-0.067541
TIGR00286	0.839124	0.881366	-0.0689727
ribP_PPkin	8.07909	8.47594	-0.0689855
rho	1.7222	1.81042	-0.071124
PEP_exosort	2.94417	3.0988	-0.0732771
TIGR00278	5.95067	6.28655	-0.0789132
uvrC	2.13423	2.26507	-0.0849304
ung	0.308113	0.329016	-0.0881922
amidohydrolases	7.27341	7.73412	-0.0883284
hemA	3.22224	3.44441	-0.0955184
pilT_fam	4.06695	4.36433	-0.101251
L21	8.26042	8.87697	-0.103568
gatB	1.73703	1.86845	-0.103865
BCCP	1.7544	1.89367	-0.1088
cbiD	0.782062	0.850099	-0.116976
16S_RimM	2.76385	2.99947	-0.117073
3a0107s03	0.687856	0.7481	-0.117284
valS	0.722154	0.789852	-0.125375
CXXU_selWTH	0.872214	0.955268	-0.12793
surface_SprA	1.41072	1.54632	-0.130328
AGP_acyltrn	1.40289	1.54807	-0.139838
uppS	6.66476	7.36343	-0.143344
pgsA	2.50959	2.77493	-0.143724
TIGR00093	4.27562	4.73431	-0.146256
lpxB	1.8642	2.06947	-0.148921
ispF	2.05022	2.27904	-0.151011
unchar_dom_1	7.17142	7.97479	-0.152713
L11_bact	2.49375	2.77644	-0.153548
CofD_related	1.22179	1.36233	-0.154276
cobJ_cbiH	0.627057	0.700886	-0.155086
accA	1.02736	1.14752	-0.156193
GAPDH-II_archae	0.570965	0.63954	-0.157506
aat	1.71305	1.91452	-0.15836
secE_euk_arch	0.824438	0.924145	-0.160389
L31	8.95519	10.0147	-0.160929
hemK_rel_arch	0.844398	0.947104	-0.16136
arCOG00187	0.899982	1.00959	-0.161818
mazG	3.79485	4.25377	-0.163742
tonB_Cterm	14.3321	16.0626	-0.164204
TIGR00482	2.93975	3.31728	-0.173005
ispE	1.66701	1.90297	-0.188504
pyrC_multi	2.03346	2.32948	-0.193977
hflC	1.83116	2.09987	-0.195204
ffh	1.19234	1.36859	-0.195297
YmdA_YtgF	1.65185	1.90594	-0.203722
aroQ	1.73532	2.00899	-0.208645
DapF	2.54045	2.94651	-0.212101
queA	1.44163	1.67397	-0.212353
gcvH	2.45922	2.87057	-0.221184
rplN_bact	1.43147	1.67413	-0.222536
murC	0.8243	0.966963	-0.224381
YqeG_hyp_ppase	0.312097	0.368644	-0.224663
S21p	9.90653	11.5956	-0.226635
hypB	4.48451	5.25775	-0.228389
proC	1.68729	1.98465	-0.231203
seleno_YedE	0.240342	0.28673	-0.233668
nadE	9.49871	11.224	-0.240234
unchar_dom_2	3.113	3.69033	-0.243751
ilvE_I	1.72729	2.05819	-0.249745
frr	3.34248	3.98252	-0.251142
deoC	2.92611	3.4931	-0.253657
relax_trwC	0.515368	0.62064	-0.257445
TIGR00006	4.07655	4.88007	-0.258193
lpxC	3.10104	3.71489	-0.258774
rpl14p_arch	0.42715	0.51601	-0.259645
NrdJ_Z	2.58786	3.10978	-0.262874
ttdA_fumA_fumB	2.09292	2.51881	-0.264517
F420_cofD	0.365629	0.444249	-0.265492
sigpep_I_bact	11.9378	14.3743	-0.267471
trpD	2.60578	3.17144	-0.28112
glgA	2.1299	2.59434	-0.281765
sucCoAalpha	1.0905	1.33283	-0.283969
V_ATPase_subD	1.29081	1.57829	-0.285381
L3_arch	0.393487	0.48613	-0.289453
bact_gcp	1.24699	1.53295	-0.292879
IF-2	1.58011	1.94295	-0.294272
L6_bact	1.10136	1.36251	-0.301199
acid_CoA_mut_N	2.09672	2.59896	-0.306704
rpmJ_bact	4.59655	5.70351	-0.309875
F420_cofH	1.05998	1.32286	-0.313402
RF_mod_PrmC	1.67351	2.08764	-0.31503
ruvA	1.72133	2.14985	-0.316831
pyrE	3.25355	4.0618	-0.318043
rpsG_bact	1.52579	1.908	-0.318114
hemH	1.15413	1.44839	-0.32179
lumazine-synth	4.42617	5.54658	-0.324
aspS_bact	2.20956	2.77739	-0.326861
TIGR02928	1.60254	2.0266	-0.334328
cyt_tran_rel	13.2784	16.8386	-0.34215
mobB	2.67904	3.42059	-0.349811
ATP_synt_b	2.03005	2.59654	-0.351468
hypE	1.52908	1.95746	-0.351532
arch_flag_Nterm	5.0656	6.48665	-0.35528
sigma70-ECF	56.5198	72.3754	-0.356611
argC	1.43724	1.85684	-0.364301
TIGR00106	3.19424	4.1328	-0.369252
maf	2.91319	3.78558	-0.375251
argG	1.39874	1.82143	-0.375397
yjdL_sub1_fam	0.211249	0.281111	-0.37586
yfcH	2.63155	3.42178	-0.375885
TIGR02241	1.52003	1.98634	-0.380849
beta_rpt_yvtn	13.332	17.3799	-0.381931
hydantase	0.331003	0.440062	-0.386972
TIGR00252	1.56442	2.05793	-0.390444
rRNA_methyl_1	0.768169	1.01469	-0.391104
thiL	1.18822	1.57499	-0.399653
IPP_isom_2	0.928015	1.23355	-0.401745
nadC	3.48692	4.63747	-0.408988
msrA	6.03577	8.08714	-0.420673
S18	7.45651	9.99691	-0.421829
cinA_cterm	3.04414	4.09404	-0.424654
2_5_ligase	4.06859	5.49967	-0.432658
TIGR00004	3.10552	4.20377	-0.434018
NMN_trans_PnuC	0.960509	1.30592	-0.434052
yidC_oxa1_cterm	5.79246	7.83532	-0.434297
glut_race	1.99042	2.70354	-0.437332
argH	2.62821	3.57421	-0.44016
rpe	2.38008	3.251	-0.446091
thym_sym	2.77412	3.79761	-0.449793
ispD	0.657127	0.90865	-0.453703
hydrog_prot	4.1235	5.6575	-0.454078
alaS	1.22316	1.68679	-0.45617
caa3_sub_IV	1.00037	1.38855	-0.463767
TIGR00159	1.17167	1.63019	-0.468476
rpmH_bact	6.69796	9.33494	-0.477493
TIGR00255	0.672449	0.947017	-0.479777
GlnA	0.995266	1.40075	-0.483386
pyruv_kin	3.13695	4.39922	-0.484803
murE	0.956642	1.35002	-0.486822
rnpA	6.41132	8.99509	-0.487003
top6b	0.430888	0.613737	-0.487915
pyrH_arch	0.6206	0.886973	-0.499338
RNAse_H_YqgF	3.53646	5.01728	-0.501788
TRAP_fused	0.446469	0.642682	-0.503362
efflux_EmrB	1.49549	2.13045	-0.503881
rpsE_arch	0.600586	0.861792	-0.504414
murD	1.57923	2.25075	-0.504857
ruvB	2.27322	3.23791	-0.505924
exosort_PGF_TRM	1.79	2.55518	-0.507858
rplB_bact	1.15127	1.64847	-0.509182
TIGR02246	0.920814	1.32263	-0.511479
L29	3.91196	5.59315	-0.513178
folB	0.611766	0.884471	-0.515293
hemN	0.362859	0.530851	-0.52087
S10_Arc_S20_Euk	0.944437	1.38463	-0.540796
mnmE_trmE_thdF	0.845902	1.24211	-0.541741
cytochr_NrfH	0.575941	0.85011	-0.54338
trpA	2.91107	4.28844	-0.555189
Fib_succ_major	0.905609	1.34552	-0.559232
aEF-1_beta	0.690587	1.02916	-0.559877
dnlj	0.584262	0.873109	-0.560981
TAS_TIGR02293	1.8282	2.71196	-0.562934
TIGR03172	1.02429	1.54084	-0.578205
acid_CoA_mut_C	4.70873	7.04867	-0.579636
TypA_BipA	0.650369	0.983856	-0.580041
nfo	0.998258	1.50969	-0.585489
GTP_HflX	3.36511	5.0995	-0.596297
TIGR02436	22.4162	33.9426	-0.598039
D_ala_D_alaTIGR	0.856991	1.31685	-0.60623
argS	1.57702	2.4203	-0.610588
rpsS_bact	1.67901	2.59348	-0.620244
pgm_1	3.33097	5.13614	-0.621187
shape_MreD	1.90009	2.93803	-0.622542
met_pdase_I	2.14511	3.31845	-0.623918
TIGR00730	1.99005	3.07992	-0.624123
TIGR00488	0.537004	0.843653	-0.62957
PseG	0.201815	0.325614	-0.631775
PFKA_ATP	0.281876	0.449745	-0.632017
Se_ssnA	0.761428	1.19551	-0.63508
wecG_tagA_cpsF	1.88543	2.95048	-0.639635
aRF1/eRF1	0.846185	1.34368	-0.652644
EF-G	1.10038	1.74407	-0.653285
nuoE_fam	0.573125	0.917016	-0.656637
adhes_NPXG	0.959397	1.52751	-0.658102
pept_deformyl	1.80489	2.8682	-0.661346
3mg	0.935953	1.49809	-0.665298
TIGR00051	1.04288	1.67091	-0.668071
more_P_ylases	4.09133	6.52595	-0.670541
pseudo_Pus10arc	0.679333	1.09999	-0.676747
L26e_arch	0.732313	1.18713	-0.679658
hypC_hupF	3.89576	6.25511	-0.679867
rpoE	0.834543	1.36264	-0.691957
mevalon_kin	0.615055	1.00952	-0.69399
tatAE	7.47562	12.1632	-0.700519
urease_gam	0.188896	0.322009	-0.701991
MTAP	1.44836	2.39456	-0.716217
tal_mycobact	0.392515	0.662047	-0.720635
mob_myst_B	0.228528	0.392287	-0.72228
dhsB	2.91262	4.82939	-0.724935
3a0501s007	1.11047	1.85147	-0.725486
TIGR00244	1.62361	2.71125	-0.731475
YaeB_AF0241	1.42312	2.38797	-0.73723
eps_fam	1.23832	2.08237	-0.738917
fdhD_narQ	1.87763	3.15945	-0.743515
TIGR00147	1.81914	3.07653	-0.750512
selA	0.857936	1.46612	-0.757022
panB	2.13512	3.63229	-0.760076
NDH_I_L	1.7269	2.94144	-0.760326
GGGP	0.707822	1.2191	-0.764794
Ku_bact	0.369492	0.646637	-0.769973
rbfA	3.23602	5.53762	-0.77072
murG	0.872436	1.50951	-0.774905
trpE_most	0.31921	0.564373	-0.778533
para_beta_helix	42.2086	72.4684	-0.779478
rpl7ae	1.01215	1.76012	-0.784283
glyco_like_cofC	0.626927	1.10115	-0.790023
ksgA	1.74013	3.03429	-0.793944
gyrA	0.690439	1.21538	-0.795167
rmlA	0.987754	1.73435	-0.79767
eif2g_arch	0.274325	0.495635	-0.801668
TIGR00302	2.88321	5.05162	-0.804059
lipid_A_lpxD	2.00977	3.53339	-0.806817
MIP	0.43875	0.794972	-0.824275
malQ	1.47134	2.62541	-0.825417
nusA_arch	1.06816	1.9123	-0.82641
lysS_bact	1.23255	2.206	-0.827838
PPK2_rel_1	1.44659	2.59605	-0.833417
fghA_ester_D	0.943694	1.70108	-0.834372
rpsC_E_A	0.410368	0.753442	-0.840566
dnaG	1.20134	2.18077	-0.84772
CxxC_CxxC_SSSS	10.549	19.2672	-0.867585
mutY	0.812448	1.51075	-0.87606
thylakoid_BtpA	0.786944	1.47011	-0.882025
rpsD_arch	0.905565	1.69208	-0.884853
SusC_RagA_signa	1.15796	2.16635	-0.890261
holin_lambda	0.254598	0.49247	-0.891721
holA	1.94859	3.65652	-0.89999
P_ylase	0.526698	1.00541	-0.903101
TIGR00374	6.72872	12.6439	-0.907685
PDH_E1_alph_y	0.515548	1.0028	-0.928986
minE	1.0019	1.93382	-0.932705
arch_bud32	1.48712	2.86053	-0.932949
udk	0.52077	1.02957	-0.952219
intein_Cterm	1.3577	2.65355	-0.954728
HisG_C-term	2.53655	4.98199	-0.967342
TIGR00266	0.305704	0.622146	-0.971784
2A0604s01	0.99285	1.97821	-0.977845
Fdh-alpha	0.538513	1.08614	-0.981429
arsA	0.768417	1.54081	-0.982117
QueF-II	1.24706	2.48971	-0.984073
PA_CoA_Oxy3	0.227867	0.474759	-0.987128
MiaB-like-C	0.282849	0.59047	-1.00302
S7_S5_E_A	0.320194	0.666144	-1.00475
bfr	0.605867	1.24151	-1.00719
glnS	0.383085	0.79381	-1.00735
rpsL_bact	2.64206	5.33773	-1.00813
mreC	1.31072	2.66697	-1.01186
thioredoxin	5.02791	10.1659	-1.01232
TIGR00274	0.244941	0.527399	-1.03721
orni_carb_tr	1.31011	2.72211	-1.0418
fkbM_fam	6.02032	12.4692	-1.04755
TIGR01125	1.09485	2.29012	-1.04879
RNA_SBDS	0.645048	1.36759	-1.05713
Cof-subfamily	0.885079	1.88102	-1.06776
RNase_Z	0.554601	1.19936	-1.08088
TIGR00299	0.897534	1.94042	-1.09242
nirD_assim_sml	0.380896	0.839458	-1.09354
sdhC_b558_fam	0.220258	0.498992	-1.09999
degP_htrA_DO	0.42896	0.950166	-1.10566
TIGR00148	1.46098	3.18137	-1.11032
intg_mem_TP0381	0.827791	1.81895	-1.11391
DapE-ArgE	0.502213	1.11636	-1.11652
minD_bact	0.667967	1.47903	-1.11967
F420_cofC	0.800075	1.77162	-1.12412
MGSA	0.761841	1.69222	-1.12744
FtsH_fam	2.22895	4.90328	-1.12915
glyox_I	0.701318	1.56412	-1.13119
cmk	1.32232	2.95631	-1.14674
purB	1.70891	3.84139	-1.15766
murF	0.548106	1.25232	-1.15835
ygfZ_signature	0.42214	0.973688	-1.16201
MJ0570_dom	0.290613	0.679424	-1.16211
TIGR00049	2.64427	5.981	-1.17041
folE	1.27314	2.89532	-1.17061
pyrF_sub2	0.64557	1.50265	-1.18968
DivI1A_domain	1.2651	2.92543	-1.19439
EPS_sugtrans	2.38673	5.51021	-1.19908
PPR	0.140938	0.358589	-1.21642
sdhA_frdA_Gneg	0.521584	1.24612	-1.21986
arch_S17P	0.374129	0.903967	-1.22189
sbcd	0.711458	1.69487	-1.22532
selD	1.97399	4.64905	-1.22602
sortase_fam	0.760174	1.81314	-1.22876
TIGR00270	0.493968	1.19176	-1.23173
AcCoA-C-Actrans	1.38504	3.29217	-1.23511
CO_DH_cata	0.439631	1.06795	-1.23677
DnaA	1.76136	4.1939	-1.24055
TIGR03663	0.893909	2.17595	-1.26151
pgl	0.470795	1.16494	-1.26564
lysA	0.374202	0.936219	-1.27095
fmt	1.06542	2.63096	-1.28553
Chlor_Arch_YYY	0.507805	1.27375	-1.28786
hemE	0.566609	1.42021	-1.29074
delta_60_rpt	1.94125	4.79631	-1.29463
pro_imino_pep_2	0.696472	1.75556	-1.30512
cobS	0.879228	2.225	-1.31661
panC	1.2053	3.05115	-1.32318
CM_mono_aroH	0.62224	1.59992	-1.33002
lolA	0.228048	0.610144	-1.33287
PorC_KorC	1.9307	4.92968	-1.34178
dCTP_deam	0.897105	2.32673	-1.35216
hemK_fam	0.432322	1.14726	-1.36093
phosphate_pstC	1.97287	5.10794	-1.36199
CbiT	0.81114	2.12927	-1.36698
pyrD_sub2	0.899425	2.36523	-1.37197
rSAM_SeCys	0.255326	0.701073	-1.3778
Pal_lipo	0.557387	1.48784	-1.37951
HAD-SF-IB	1.48494	3.93353	-1.39137
selenium_YedF	0.250279	0.698638	-1.3993
rumA	0.94514	2.53538	-1.40149
exo_archaeo	1.51524	4.14856	-1.43901
rodA_shape	0.268854	0.77205	-1.44427
HAD-SF-IIIA	0.977024	2.69969	-1.44455
dph5	0.697082	1.94173	-1.44748
uvra	0.699994	1.95266	-1.44966
TIGR00268	0.928146	2.61893	-1.47338
TIGR00053	0.169701	0.519999	-1.49223
PFLE_PFLC	0.30705	0.917016	-1.50861
HMG_CoA_R_NAD	0.509695	1.51048	-1.52457
C_GCAxxG_C_C	1.25856	3.6985	-1.53762
SUF_scaf_2	0.318805	0.970814	-1.53845
ribA	1.54509	4.58054	-1.55344
TFS_arch	0.695478	2.09172	-1.5568
minD_arch	0.724169	2.20086	-1.57293
hi_GC_TIGR00026	0.57689	1.81176	-1.61203
dctM	0.405797	1.30113	-1.62556
PEP_synth	0.418006	1.34548	-1.63262
ccmA	0.30322	0.99691	-1.64305
lipA	0.962022	3.09868	-1.66361
L22_arch	0.636264	2.07999	-1.67278
YloV	0.295271	0.999694	-1.68252
LigD_PE_dom	0.568206	1.88871	-1.69231
GLPGLI	0.464024	1.57023	-1.70888
DOC_P1	0.798446	2.66556	-1.71
acidobact_VWFA	0.217344	0.764745	-1.71059
dTDP_gluc_dehyt	0.84204	2.91377	-1.76281
pckA	0.651775	2.2742	-1.76666
CSLREA_Nterm	0.240317	0.892487	-1.79583
S8e	0.63967	2.28541	-1.79977
precor6x_red	0.23845	0.891889	-1.80514
sufB	0.66083	2.38778	-1.81705
TIGR00056	0.295568	1.10605	-1.82385
cxxc_cxxc_Mbark	3.44697	12.3599	-1.83521
gimC_beta	0.773852	2.83581	-1.84239
hisC	0.451714	1.68481	-1.84595
leuB	0.271696	1.04352	-1.85388
SMC_prok_B	0.384216	1.45987	-1.86327
arCOG04150	0.634739	2.38082	-1.86896
perox_w_seleSAM	0.193458	0.772423	-1.87526
NDH_I_M	3.17496	11.7406	-1.87894
tRNA_sel_U_synt	0.819614	3.07804	-1.8792
diphth2_R	0.798397	3.06685	-1.91076
cobM_cbiF	0.211542	0.861484	-1.91278
TIGR00726	0.475429	1.85661	-1.91393
cytochr_II_ccsB	0.294046	1.17812	-1.91998
RNA_3prim_cycl	0.512511	2.0089	-1.92287
ATP_synt_epsi	1.18329	4.55883	-1.92492
hemN_rel	0.484999	1.90899	-1.92616
hypD	1.53651	5.92332	-1.93057
PEPCase_arch	0.289319	1.18356	-1.94813
R_switched_Alx	0.317924	1.33883	-1.99647
mviN	0.579049	2.42144	-2.02067
mutt	0.378967	1.61601	-2.02636
TIGR01212	0.240614	1.06794	-2.04705
minC	0.230148	1.02699	-2.0502
Por_Secre_tail	12.477	52.6439	-2.07493
murA	0.659064	2.87904	-2.0883
PorD_KorD	0.929666	4.07475	-2.10422
gal_kin	0.298769	1.38887	-2.13182
T7SS_EssA_Firm	0	0.0807168	-2.14935
ftsL_broad	0.22736	1.11873	-2.18694
TIGR00423	0.380489	1.8292	-2.19727
Gln_ase	0.360826	1.76597	-2.21916
crtI_fam	0.502325	2.42596	-2.21983
RNaseIII	0.781648	3.83766	-2.26172
ureG	0.214724	1.13829	-2.28601
npdG	0.307646	1.59551	-2.28961
YgiT_finger	1.17954	6.07655	-2.34214
eIF-1A	0.321339	1.73045	-2.34665
/NonD	0.917571	4.79286	-2.35558
rpiA	0.652687	3.44035	-2.3569
BGL	0.626438	3.44443	-2.41572
lp_hng_hel_AbrB	4.15642	22.6039	-2.43653
asnS	0.331938	1.92367	-2.45374
drrA	0.778508	4.62272	-2.53439
aden_deam	0.317794	2.07084	-2.61744
rplX_A_E	0.537607	3.43391	-2.62337
IPTL_CTERM	0	0.121341	-2.62427
integ_TIGR01906	0.259627	1.74323	-2.6416
dctP	0.323087	2.15544	-2.65238
fabZ	0.233951	1.65882	-2.70813
SpoIID_LytB	0.757533	5.08132	-2.70842
TIGR00481	0.730283	4.98011	-2.73076
Mtu_PIN_fam	0	0.140874	-2.80679
TIGR02619	0	0.146125	-2.85216
Plancto_Ver_chp	0	0.14788	-2.86701
GldL_gliding	0	0.149412	-2.87985
TIGR02449	0	0.150247	-2.8868
aman2_put	0	0.151031	-2.8933
sufC	0.367824	2.92965	-2.91585
SWIM_PBPRA1643	0	0.156599	-2.93861
pcna	0	0.157409	-2.94508
redox_disulf_1	0	0.165634	-3.00923
intein_Nterm	0.269171	2.33406	-3.00999
AcsF	0	0.167	-3.01961
hypF	0.356663	3.0717	-3.02537
GldN	0	0.168042	-3.02748
NeuD_NnaD	0	0.175927	-3.08569
mono_pep_trsgly	0.212489	1.97997	-3.08577
DGQHR	0	0.176213	-3.08775
HSK-PSP	0	0.177609	-3.09781
PBP4	0	0.182101	-3.12968
clan_AA_DTGF	0	0.183478	-3.13931
TIGR02935	0	0.184131	-3.14385
GldH_lipo	0	0.184502	-3.14643
dnd_rel_methyl	0	0.186903	-3.16299
2A0305	0	0.187223	-3.16518
IPP_isom_1	0	0.191219	-3.19228
gatC_rel	0	0.197925	-3.23665
arsenite_ox_S	0	0.198343	-3.23937
GldC	0	0.200755	-3.25498
hyd_TM1266	0	0.204804	-3.28079
T1SS_VCA0849	0	0.205219	-3.28341
ICDH_alpha	0	0.208422	-3.30348
PQQ_syn_pqqA	0	0.209177	-3.30816
Bac_Flav_CTERM	0.389556	4.13221	-3.33072
EpsB_2	0	0.213915	-3.33725
SCM_PqqD_rel	0	0.215754	-3.34838
NhaA	0	0.216288	-3.3516
arsenite_ox_L	0	0.216342	-3.35193
D1pyr5carbox1	0	0.222929	-3.39101
apgM	0	0.224086	-3.39777
TIGR00305	1.73238	18.5308	-3.40149
chlor_syn_BchG	0	0.224871	-3.40234
UraD_2	0	0.230919	-3.43705
PHA_reg_PhaR	0	0.235412	-3.4623
HAD-SF-IB-PSPlk	0	0.237636	-3.47465
rSAM_AF0577	0	0.245935	-3.51979
PEP_O_lig_1	0	0.247557	-3.52844
Fdhalpha-like	0	0.254352	-3.56417
APS_reductase	0	0.2558	-3.57166
TIGR00300	0	0.257879	-3.58236
BchH	0	0.258193	-3.58397
CxxCH_TIGR02603	0	0.261584	-3.60124
NifU_proper	0	0.267099	-3.62888
urea_amlyse_rel	0	0.274676	-3.66602
gshA_cyan_rel	0	0.275146	-3.66829
hacA_fam	0	0.277195	-3.67815
gph	0.209943	2.99004	-3.69038
PurU	0	0.285832	-3.71901
BchF	0	0.288888	-3.73319
agmatine_aguA	0	0.289946	-3.73807
thiol_BshB1	0	0.298008	-3.77471
gnd_rel	0	0.30313	-3.79751
PHA_synth_III_C	0	0.303742	-3.80021
pepcterm_ATPase	0	0.307967	-3.81872
ChlG	0	0.314214	-3.84566
P_estr_lig_assc	0	0.317077	-3.85784
bac_cardiolipin	0	0.318034	-3.86189
AcCoA-syn-alpha	0	0.318412	-3.86348
pro_imino_pep_1	0	0.318601	-3.86428
pupylate_cterm	0	0.320463	-3.87211
nadp_idh_euk	0	0.331127	-3.91616
LAT_fam	0	0.333144	-3.92434
TIGR03987	0	0.333938	-3.92756
tolQ	0	0.340762	-3.95484
pcrA	0	0.34224	-3.96068
Pse_Me-ase	0	0.345389	-3.97305
urea_degr_2	0	0.34967	-3.9897
PseF	0	0.367693	-4.05774
kdpA	0	0.368529	-4.06082
desat_CrtD	0	0.370159	-4.06681
ilvA_2Cterm	0	0.377189	-4.09235
TIGR00303	0	0.379296	-4.09991
beta_helix_1	0	0.385128	-4.12065
nitr_red_assoc	0	0.392687	-4.1471
swm_rep_I	0	0.394835	-4.15452
hopene_cyclase	0	0.401477	-4.17725
ocin_TIGR03798	0	0.411363	-4.21043
Dyp_perox_fam	0	0.412964	-4.21573
pabB	0	0.415454	-4.22394
HAD-SF-IIA-hyp3	0	0.418977	-4.23547
psbD	0	0.41957	-4.2374
potass_kdpF	0	0.422475	-4.24683
adh_fam_2	0	0.425808	-4.25757
F420_Rv1855c	0	0.428226	-4.26532
DapC_direct	0	0.437858	-4.29576
suf_reg_Xantho	0	0.437983	-4.29615
manA	0	0.441899	-4.30834
cyanosort_assoc	0	0.444609	-4.31672
TIGR03847	0	0.455303	-4.3493
HpnH	0	0.45608	-4.35164
YidE_YbjL_dupl	0	0.457357	-4.35548
gmhA	0	0.460201	-4.36399
C4_traR_proteo	0	0.471768	-4.39808
2A0108	0	0.473843	-4.40411
S_layer_CsaB	0	0.480311	-4.42276
docking_ocin	0	0.493434	-4.45985
permease_CysT	0	0.496208	-4.46758
ilvA_1Cterm	0	0.497509	-4.47118
PS_I_psaM	0	0.502605	-4.48523
cyt_kin_arch	0	0.505199	-4.49232
DAPAT_plant	0	0.512426	-4.51191
L37a	0	0.51432	-4.517
TIGR04076	0.234897	5.89398	-4.51738
aroB	0	0.517384	-4.52519
TIGR03492	0	0.519601	-4.5311
rpoC2_cyan	0	0.521615	-4.53644
PBP_1a_fam	0	0.523999	-4.54273
cyoE_ctaB	0	0.53927	-4.58242
DPOR_bchN	0	0.539699	-4.58352
hycI	0	0.544184	-4.59496
primase_sml	0	0.547336	-4.60295
6PF1K_euk	0	0.551499	-4.61344
S23_S12_E_A	0	0.553061	-4.61735
psbA	0	0.566368	-4.65027
cax	0	0.576528	-4.67491
L23_arch	0	0.577097	-4.67627
rmlA_long	0	0.579691	-4.68249
heterocyst_DevB	0	0.581484	-4.68678
DKMTPPase-SF	0	0.584139	-4.69309
purT	0	0.587962	-4.70214
SUF_assoc	0	0.589559	-4.7059
lon_rel	0	0.606901	-4.74615
TIGR03843	0	0.622352	-4.78108
prenyl_cyano	0	0.625366	-4.7878
xylA_Arthro	0	0.625988	-4.78918
PA_CoA_Oxy2	0	0.626044	-4.78931
Rv2061_F420	0	0.643161	-4.82683
adh_fam_1	0	0.646905	-4.83491
urease_beta	0	0.64843	-4.83819
carot_isom	0	0.65077	-4.84321
NtcA_cyano	0	0.672038	-4.88801
penta_MxKDx	0	0.676185	-4.89659
pfaB_fam	0	0.68113	-4.90675
cognate_SipW	0	0.688174	-4.9211
devC	0	0.689378	-4.92354
apcB	0	0.693369	-4.93159
permease_CysW	0	0.694674	-4.93421
gnd	0	0.695317	-4.93551
phr2	0	0.702696	-4.95024
urea_trans_UrtE	0	0.702907	-4.95066
psbC	0	0.706982	-4.95873
tfx	0	0.746197	-5.03417
gly_Cac_T_rel	0	0.753787	-5.04833
LPOR	0	0.755454	-5.05142
PEPCTERM_chp_1	0	0.757139	-5.05454
TIGR03438	0	0.758986	-5.05795
urea_trans_UrtB	0	0.772843	-5.08327
PS_II_psb29	0	0.785481	-5.10599
drrB	0	0.788491	-5.11135
arsC_related	0	0.788734	-5.11178
sucr_synth	0	0.789397	-5.11296
AcACP_reductase	0	0.803545	-5.13785
srtB_target	0	0.834788	-5.19135
topA_arch	0	0.861691	-5.23587
D-hydantoinase	0	0.862073	-5.2365
cya_phycin_syn	0	0.867161	-5.24476
urea_trans_UrtD	0	0.880255	-5.26582
topA_bact	0	0.885033	-5.27342
cyanophycinase	0	0.896499	-5.29152
unchr_TIGR03440	0	0.915674	-5.32128
PS_I_psaC	0	0.921058	-5.32953
G1P_cyt_trans	0	0.921356	-5.32998
cyclo_dehyd_2	0	0.928676	-5.34111
sixA	0	0.938389	-5.35576
G6PI_arch	0	0.938654	-5.35615
TIGR02118	0	0.960975	-5.38924
MG423	0	0.970604	-5.40328
PS_II_psbV2	0	0.984637	-5.42351
nitri_red_nirB	0	1.0131	-5.46368
DPOR_bchL	0	1.01711	-5.46924
urease_alph	0	1.04095	-5.50192
cinA_nterm	0	1.04436	-5.50654
Sig70-cyanoRpoD	0	1.05077	-5.51518
GRX_bact	0	1.06407	-5.53292
gshA_cyano	0	1.07535	-5.5478
alaDH	0	1.08498	-5.5604
osmo_MPGsynth	0	1.0852	-5.56068
Y_phosphoryl	0	1.08864	-5.56516
cyanin_plasto	0	1.09631	-5.57508
T_den_put_tspse	0	1.10029	-5.58019
Rv1155_F420	0	1.12905	-5.61665
undec_PP_bacA	0	1.132	-5.62033
fumC_II	0	1.14329	-5.63436
am_tr_V_VC1184	0	1.14992	-5.64254
omega_3_PfaA	0	1.15061	-5.64338
pullul_strch	0	1.15188	-5.64495
glut_syn	0	1.17293	-5.67055
IMP_dehydrog	0	1.18184	-5.68126
ntrCD	0	1.18672	-5.68709
CydD	0	1.20174	-5.70489
GlrX-dom	0	1.20463	-5.70828
PS_II_S4	0	1.21704	-5.72279
therm_gnt_kin	0	1.22354	-5.73033
fdx_plant	0	1.24264	-5.75226
chpXY	0	1.28209	-5.79652
nramp	0	1.28886	-5.80398
pfaD_fam	0	1.32438	-5.84251
PPK2_P_aer	0	1.32468	-5.84283
MGT	0	1.35061	-5.87031
recf	0	1.39808	-5.91932
selB	0	1.4092	-5.93055
Gloeo_Verruco	0	1.42086	-5.94225
cytb6/f_IV	0	1.42454	-5.94592
kdpB	0	1.43223	-5.95356
mfd	0	1.44368	-5.96486
TIGR02453	0	1.45384	-5.97482
lepA	0	1.49398	-6.01349
BchM-ChlM	0	1.49699	-6.01635
HAD-SF-IA-hyp1	0	1.54276	-6.05914
CarR_dom_SF	0	1.55793	-6.07305
recJ	0	1.57255	-6.08632
Bac_Flav_fam_1	0	1.62103	-6.1295
ntrB	0	1.62399	-6.13209
TIGR02652	0	1.65838	-6.16189
menC_lowGC/arch	0	1.66311	-6.16595
cyt_b559_alpha	0	1.67298	-6.17437
sufS	0	1.77761	-6.2607
Cyano_gly_rpt	0	1.83202	-6.30365
sufD	0	1.89509	-6.35187
kdpC	0	1.90858	-6.36198
MMSDH	0	1.95488	-6.39615
2A51	0	1.97598	-6.41145
asnA	0	2.14794	-6.53047
Mo_ABC_porter	0	2.35241	-6.6603
PS_II_psb28	0	2.51457	-6.75556
sigpep_I_arch	0	2.63283	-6.82126
purA	0	2.66265	-6.83737
cyt_b559_beta	0	2.91696	-6.96787
ATPase-IIIB_Mg	0	3.07622	-7.04396
TIGR02450	0	3.3327	-7.15866
TIGR00285	0	6.90159	-8.20366
