# Supplementary material for: Shotgun metagenomics reveals a wide array of antibiotic resistance genes and mobile elements in a polluted lake in India
Source: Front Microbiol. 2014 Dec 2;5:648. doi: 10.3389/fmicb.2014.00648 (PMC4251439; doi:10.3389/fmicb.2014.00648)
Supplement: Supplementary file 5 [file Table5.XLSX]

## Sheet: Sheet1
Table S5. Complete list of GO biological processes derived from the Pfam family data, in counts per million reads
GO ID	GO-term	Indian lake	Swedish lake	Log fold change
		(per million reads)	(per million reads)
GO:0009847	spore germination	22.41	0	9.89943
GO:0042493	response to drug	12.12	0	9.01343
GO:0019748	secondary metabolic process	68.25	0.12	8.93688
GO:0009291	unidirectional conjugation	932.71	2.54	8.50452
GO:0002098	tRNA wobble uridine modification	6.81	0	8.1842
GO:0006276	plasmid maintenance	588.03	2.48	7.87525
GO:0045893	positive regulation of transcription, DNA-dependent	4.92	0	7.71823
GO:0019751	polyol metabolic process	4.05	0	7.43701
GO:0006878	cellular copper ion homeostasis	3.64	0	7.28429
GO:0030908	protein splicing	3.28	0	7.13527
GO:0000746	conjugation	69.76	0.47	7.13174
GO:0030092	regulation of flagellum assembly	3.21	0	7.10607
GO:0006270	DNA-dependent DNA replication initiation	5234.98	39.04	7.06613
GO:0006836	neurotransmitter transport	22.63	0.15	7.03367
GO:0006274	DNA replication termination	2.86	0	6.93749
GO:0009607	response to biotic stimulus	2.8	0	6.90944
GO:0019069	viral capsid assembly	328.4	3.38	6.59429
GO:0015675	nickel cation transport	2.24	0	6.58736
GO:0017187	peptidyl-glutamic acid carboxylation	2.06	0	6.46887
GO:0006097	glyoxylate cycle	2.01	0	6.43652
GO:0019670	anaerobic glutamate catabolic process	1.53	0	6.04913
GO:0009394	2'-deoxyribonucleotide metabolic process	1.51	0	6.02498
GO:0046999	regulation of conjugation	1.4	0	5.92366
GO:0050920	regulation of chemotaxis	1.33	0	5.85082
GO:0045227	capsule polysaccharide biosynthetic process	1.26	0	5.76978
GO:0009308	amine metabolic process	1.24	0	5.74511
GO:0042919	benzoate transport	1.17	0	5.67184
GO:0048511	rhythmic process	36.14	0.72	5.60045
GO:0030472	mitotic spindle organization in nucleus	1.05	0	5.50945
GO:0007156	homophilic cell adhesion	1.02	0	5.47404
GO:0015658	branched-chain aliphatic amino acid transport	1.01	0	5.46047
GO:0034229	ethanolamine transport	0.95	0	5.36818
GO:0009297	pilus assembly	0.94	0	5.35126
GO:0019491	ectoine biosynthetic process	0.91	0	5.31318
GO:0019079	viral genome replication	0.88	0	5.26416
GO:0030436	asexual sporulation	0.85	0	5.21778
GO:0051191	prosthetic group biosynthetic process	0.84	0	5.20414
GO:0016070	RNA metabolic process	0.83	0	5.17914
GO:0032328	alanine transport	19.43	0.55	5.07663
GO:0042173	regulation of sporulation resulting in formation of a cellular spore	0.71	0	4.96491
GO:0046688	response to copper ion	0.71	0	4.95878
GO:0019251	anaerobic cobalamin biosynthetic process	4.78	0.13	4.95261
GO:0009296	flagellum assembly	13.65	0.47	4.79901
GO:0009372	quorum sensing	0.63	0	4.79628
GO:0030418	nicotianamine biosynthetic process	0.61	0	4.748
GO:0006323	DNA packaging	4.09	0.14	4.66063
GO:0009271	phage shock	0.52	0	4.54237
GO:0035435	phosphate ion transmembrane transport	0.5	0	4.48083
GO:0051259	protein oligomerization	0.47	0	4.39697
GO:0051302	regulation of cell division	0.46	0	4.36831
GO:0042558	pteridine-containing compound metabolic process	414.42	20.74	4.31891
GO:0015711	organic anion transport	0.44	0	4.30735
GO:0005996	monosaccharide metabolic process	3.09	0.15	4.18297
GO:0030261	chromosome condensation	0.39	0	4.13667
GO:0006672	ceramide metabolic process	0.38	0	4.10299
GO:0044341	sodium-dependent phosphate transport	19.22	1.11	4.08172
GO:0015740	C4-dicarboxylate transport	3.64	0.19	4.07273
GO:0043086	negative regulation of catalytic activity	2.82	0.15	4.04172
GO:0006824	cobalt ion transport	4.98	0.3	3.94
GO:0017003	protein-heme linkage	22.33	1.48	3.89063
GO:0030255	protein secretion by the type IV secretion system	19.89	1.38	3.82991
GO:0051262	protein tetramerization	2.98	0.19	3.8188
GO:0006597	spermine biosynthetic process	0.3	0	3.79083
GO:0071555	cell wall organization	7.92	0.55	3.78341
GO:0009972	cytidine deamination	0.26	0	3.5967
GO:0006890	retrograde vesicle-mediated transport, Golgi to ER	0.26	0	3.58108
GO:0031412	gas vesicle organization	1.07	0.07	3.55384
GO:0007275	multicellular organismal development	0.25	0	3.53862
GO:0033539	fatty acid beta-oxidation using acyl-CoA dehydrogenase	2.26	0.18	3.51852
GO:0008643	carbohydrate transport	0.24	0	3.50571
GO:0009636	response to toxin	0.24	0	3.50499
GO:0006306	DNA methylation	421.36	37.43	3.49197
GO:0006066	alcohol metabolic process	0.24	0	3.46618
GO:0071229	cellular response to acid	0.23	0	3.45943
GO:0042167	heme catabolic process	0.23	0	3.43879
GO:0006402	mRNA catabolic process	6.24	0.59	3.35708
GO:0045493	xylan catabolic process	1.86	0.18	3.24512
GO:0007586	digestion	0.18	0	3.10434
GO:0002143	tRNA wobble position uridine thiolation	1.82	0.2	3.02343
GO:0042742	defense response to bacterium	6.55	0.83	2.94419
GO:0032775	DNA methylation on adenine	35.74	4.8	2.89064
GO:0071436	sodium ion export	3.9	0.53	2.83137
GO:0009117	nucleotide metabolic process	2.63	0.36	2.7965
GO:0016598	protein arginylation	6.42	0.92	2.76703
GO:0016032	viral reproduction	341.46	50.93	2.74469
GO:0006310	DNA recombination	1781.89	266.99	2.73844
GO:0036260	RNA capping	2.75	0.39	2.73651
GO:0001510	RNA methylation	2.75	0.39	2.73651
GO:0006821	chloride transport	21.51	3.35	2.67257
GO:0006304	DNA modification	82.06	13.14	2.64012
GO:0015672	monovalent inorganic cation transport	11.43	1.84	2.62153
GO:0043165	Gram-negative-bacterium-type cell outer membrane assembly	4.9	0.9	2.41393
GO:0042262	DNA protection	2.09	0.38	2.40717
GO:0001539	ciliary or flagellar motility	50.89	10.16	2.32222
GO:0015628	protein secretion by the type II secretion system	7.48	1.51	2.28851
GO:0009401	phosphoenolpyruvate-dependent sugar phosphotransferase system	48.61	10.03	2.27401
GO:0006109	regulation of carbohydrate metabolic process	17.67	3.8	2.2103
GO:0006865	amino acid transport	41.28	8.92	2.20696
GO:0006525	arginine metabolic process	1.73	0.37	2.16358
GO:0006855	drug transmembrane transport	61.14	14.47	2.07759
GO:0006099	tricarboxylic acid cycle	39.33	9.35	2.06994
GO:0009399	nitrogen fixation	2.44	0.59	2.01196
GO:0046685	response to arsenic-containing substance	2.35	0.57	1.99406
GO:0009307	DNA restriction-modification system	49.05	12.67	1.9512
GO:0015694	mercury ion transport	2.79	0.71	1.9456
GO:0006260	DNA replication	4229.25	1098.14	1.94531
GO:0007606	sensory perception of chemical stimulus	0.66	0.16	1.93093
GO:0006545	glycine biosynthetic process	8.03	2.24	1.83313
GO:0009165	nucleotide biosynthetic process	8.03	2.24	1.83313
GO:0009072	aromatic amino acid family metabolic process	0.55	0.15	1.70989
GO:0046797	viral procapsid maturation	127.59	39.67	1.68499
GO:0006814	sodium ion transport	159.25	49.51	1.68495
GO:0009102	biotin biosynthetic process	1.5	0.47	1.63498
GO:0006007	glucose catabolic process	11.7	3.81	1.61348
GO:0043064	flagellum organization	3.12	1	1.6127
GO:0019048	virus-host interaction	138.06	46.71	1.563
GO:0019073	viral DNA genome packaging	204.54	69.89	1.54886
GO:0034220	ion transmembrane transport	9.86	3.44	1.51435
GO:0019370	leukotriene biosynthetic process	1.03	0.37	1.43307
GO:0042710	biofilm formation	0.67	0.25	1.35748
GO:0006935	chemotaxis	62.25	24.72	1.3318
GO:0015700	arsenite transport	3.38	1.33	1.32802
GO:0051186	cofactor metabolic process	6.6	2.63	1.31777
GO:0019354	siroheme biosynthetic process	8.93	3.67	1.28003
GO:0008295	spermidine biosynthetic process	7.96	3.38	1.23125
GO:0015977	carbon fixation	11.95	5.08	1.23084
GO:0015813	L-glutamate transport	1.86	0.78	1.22258
GO:0006812	cation transport	167.41	73.43	1.18863
GO:0006259	DNA metabolic process	8.91	3.92	1.18082
GO:0006835	dicarboxylic acid transport	19.62	8.89	1.1394
GO:0009396	folic acid-containing compound biosynthetic process	108.51	50	1.11746
GO:0030435	sporulation resulting in formation of a cellular spore	2.2	1.02	1.09328
GO:0015886	heme transport	5.88	2.77	1.08134
GO:0008272	sulfate transport	24.96	11.93	1.06311
GO:0006071	glycerol metabolic process	34.93	16.92	1.04491
GO:0009267	cellular response to starvation	8.52	4.19	1.02144
GO:0006432	phenylalanyl-tRNA aminoacylation	27.55	13.6	1.01706
GO:0007155	cell adhesion	23.68	11.7	1.01534
GO:0015684	ferrous iron transport	28.43	14.21	0.99981
GO:0005992	trehalose biosynthetic process	7.55	3.78	0.99621
GO:0019439	aromatic compound catabolic process	3.07	1.53	0.99535
GO:0015074	DNA integration	678	344.41	0.97709
GO:0015878	biotin transport	4.71	2.42	0.95507
GO:0030416	methylamine metabolic process	3.43	1.79	0.92718
GO:0006576	cellular biogenic amine metabolic process	0.4	0.2	0.92408
GO:0009306	protein secretion	79.81	42.12	0.92162
GO:0040007	growth	0.45	0.23	0.91644
GO:0017004	cytochrome complex assembly	54.21	29	0.90203
GO:0046080	dUTP metabolic process	12.83	6.87	0.89861
GO:0015851	nucleobase transport	1.28	0.68	0.88961
GO:0016051	carbohydrate biosynthetic process	18.51	10.32	0.84243
GO:0006928	cellular component movement	9.49	5.31	0.83367
GO:0009228	thiamine biosynthetic process	51.19	28.76	0.83118
GO:0009411	response to UV	2.88	1.64	0.80639
GO:0006426	glycyl-tRNA aminoacylation	36.44	21.06	0.79032
GO:0006139	nucleobase-containing compound metabolic process	90.4	52.8	0.77548
GO:0006885	regulation of pH	3.31	1.94	0.76173
GO:0009294	DNA mediated transformation	14.02	8.26	0.7612
GO:0016052	carbohydrate catabolic process	2.88	1.7	0.75099
GO:0055085	transmembrane transport	713.12	432.85	0.72025
GO:0051258	protein polymerization	13.87	8.43	0.71659
GO:0009254	peptidoglycan turnover	10.02	6.1	0.71259
GO:0046168	glycerol-3-phosphate catabolic process	9.07	5.61	0.69099
GO:0007165	signal transduction	456.96	286.01	0.67598
GO:0006213	pyrimidine nucleoside metabolic process	4.85	3.03	0.67167
GO:0006813	potassium ion transport	110.06	69.25	0.66813
GO:0019538	protein metabolic process	24.38	15.37	0.66456
GO:0051188	cofactor biosynthetic process	6.44	4.07	0.65833
GO:0006438	valyl-tRNA aminoacylation	8.13	5.18	0.64871
GO:0006355	regulation of transcription, DNA-dependent	1888.38	1205.41	0.64761
GO:0031167	rRNA methylation	13.67	8.84	0.62844
GO:0008535	respiratory chain complex IV assembly	24.67	16.14	0.61191
GO:0000272	polysaccharide catabolic process	6.3	4.12	0.6105
GO:0019217	regulation of fatty acid metabolic process	2.3	1.51	0.59894
GO:0032259	methylation	22.57	14.96	0.59225
GO:0009229	thiamine diphosphate biosynthetic process	5.77	3.85	0.58062
GO:0009253	peptidoglycan catabolic process	44.03	29.51	0.57681
GO:0009166	nucleotide catabolic process	8.25	5.52	0.57643
GO:0006605	protein targeting	12.36	8.33	0.56832
GO:0030001	metal ion transport	92.88	62.82	0.56408
GO:0034258	nicotinamide riboside transport	4.16	2.82	0.56021
GO:0006434	seryl-tRNA aminoacylation	14.17	9.65	0.55375
GO:0001522	pseudouridine synthesis	68.1	46.4	0.55348
GO:0006198	cAMP catabolic process	1.28	0.87	0.55075
GO:0017038	protein import	36.2	24.96	0.53608
GO:0009403	toxin biosynthetic process	7.1	4.89	0.53604
GO:0006750	glutathione biosynthetic process	12.87	8.98	0.51901
GO:0009451	RNA modification	95.66	67.17	0.50993
GO:0015969	guanosine tetraphosphate metabolic process	14.55	10.26	0.50319
GO:0007154	cell communication	3.7	2.61	0.49924
GO:0006400	tRNA modification	31.52	22.51	0.48483
GO:0015992	proton transport	67.06	48.02	0.48156
GO:0019634	organic phosphonate metabolic process	0.53	0.38	0.47053
GO:0009186	deoxyribonucleoside diphosphate metabolic process	1.75	1.27	0.45461
GO:0006811	ion transport	2.65	1.93	0.45231
GO:0016192	vesicle-mediated transport	0.87	0.63	0.44764
GO:0006461	protein complex assembly	25.08	18.48	0.44013
GO:0006479	protein methylation	14.75	10.89	0.43601
GO:0032784	regulation of transcription elongation, DNA-dependent	26.14	19.4	0.42991
GO:0006468	protein phosphorylation	112.28	83.34	0.42984
GO:0009097	isoleucine biosynthetic process	3.6	2.67	0.42893
GO:0006556	S-adenosylmethionine biosynthetic process	30.47	22.78	0.41918
GO:0009432	SOS response	22.99	17.25	0.41381
GO:0045718	negative regulation of flagellum assembly	0.31	0.23	0.40778
GO:0006231	dTMP biosynthetic process	22.68	17.24	0.3955
GO:0006563	L-serine metabolic process	31.12	23.69	0.39327
GO:0006544	glycine metabolic process	31.12	23.69	0.39327
GO:0006308	DNA catabolic process	8.9	6.79	0.38827
GO:0006571	tyrosine biosynthetic process	11.84	9.06	0.38514
GO:0009236	cobalamin biosynthetic process	84.43	65.09	0.37505
GO:0006725	cellular aromatic compound metabolic process	18.11	14.03	0.36786
GO:0046034	ATP metabolic process	20.68	16.04	0.3662
GO:0006298	mismatch repair	88.38	68.57	0.36615
GO:0009245	lipid A biosynthetic process	71.13	55.55	0.35667
GO:0019385	methanogenesis, from acetate	2.17	1.69	0.35663
GO:0015937	coenzyme A biosynthetic process	15.15	11.83	0.35636
GO:0046417	chorismate metabolic process	8.09	6.32	0.35589
GO:0009086	methionine biosynthetic process	34.56	27.05	0.3533
GO:0006396	RNA processing	92.53	72.82	0.34545
GO:0043043	peptide biosynthetic process	8.89	7.08	0.32667
GO:0000902	cell morphogenesis	22.65	18.08	0.32493
GO:0000103	sulfate assimilation	7.29	5.82	0.32448
GO:0009073	aromatic amino acid family biosynthetic process	33.15	26.48	0.32374
GO:0009435	NAD biosynthetic process	38.91	31.12	0.32214
GO:0006810	transport	1214.34	978.32	0.3118
GO:0019281	L-methionine biosynthetic process from homoserine via O-succinyl-L-homoserine and cystathionine	2.32	1.87	0.30402
GO:0015991	ATP hydrolysis coupled proton transport	48.77	39.61	0.29994
GO:0016311	dephosphorylation	20.7	16.94	0.28914
GO:0005976	polysaccharide metabolic process	10.98	8.99	0.28798
GO:0006614	SRP-dependent cotranslational protein targeting to membrane	67.24	55.3	0.2819
GO:0006541	glutamine metabolic process	14.03	11.58	0.27678
GO:0008615	pyridoxine biosynthetic process	21.28	17.64	0.27018
GO:0006364	rRNA processing	59.44	49.4	0.26693
GO:0009094	L-phenylalanine biosynthetic process	11.21	9.32	0.26649
GO:0006051	N-acetylmannosamine metabolic process	1.18	0.98	0.26555
GO:0045892	negative regulation of transcription, DNA-dependent	17.32	14.42	0.26433
GO:0016998	cell wall macromolecule catabolic process	62.41	52	0.26308
GO:0042158	lipoprotein biosynthetic process	22.19	18.57	0.25691
GO:0009249	protein lipoylation	22.19	18.57	0.25691
GO:0006450	regulation of translational fidelity	6.09	5.1	0.25481
GO:0043039	tRNA aminoacylation	68.93	57.96	0.24994
GO:0019067	viral assembly, maturation, egress, and release	0.22	0.18	0.24504
GO:0035429	gluconate transmembrane transport	6.52	5.51	0.24202
GO:0016044	cellular membrane organization	6.46	5.46	0.2417
GO:0010033	response to organic substance	6.46	5.46	0.2417
GO:0030245	cellulose catabolic process	0.23	0.2	0.23417
GO:0009877	nodulation	0.39	0.33	0.23388
GO:0009312	oligosaccharide biosynthetic process	0.39	0.33	0.23388
GO:0006858	extracellular transport	3.71	3.17	0.22669
GO:0008616	queuosine biosynthetic process	49.14	42.01	0.22613
GO:0019478	D-amino acid catabolic process	9.73	8.33	0.22418
GO:0044262	cellular carbohydrate metabolic process	17.89	15.38	0.21751
GO:0045454	cell redox homeostasis	77.91	67.33	0.21033
GO:0008360	regulation of cell shape	11.56	10	0.20902
GO:0000154	rRNA modification	21.04	18.34	0.19789
GO:0005985	sucrose metabolic process	5.22	4.55	0.19721
GO:0009987	cellular process	53.39	46.61	0.19581
GO:0031554	regulation of transcription termination, DNA-dependent	9.37	8.18	0.19499
GO:0019645	anaerobic electron transport chain	2	1.75	0.18895
GO:0031388	organic acid phosphorylation	3.74	3.3	0.18032
GO:0007049	cell cycle	76.91	68.17	0.1739
GO:0016310	phosphorylation	125.69	111.61	0.17143
GO:0006955	immune response	0.23	0.21	0.16141
GO:0006164	purine nucleotide biosynthetic process	76.39	68.41	0.15913
GO:0015986	ATP synthesis coupled proton transport	71.54	64.36	0.15248
GO:0006779	porphyrin-containing compound biosynthetic process	46.16	41.74	0.14502
GO:0009116	nucleoside metabolic process	90.33	81.72	0.14456
GO:0006413	translational initiation	43.42	39.32	0.14319
GO:0019288	isopentenyl diphosphate biosynthetic process, mevalonate-independent pathway	16.99	15.4	0.14172
GO:0006177	GMP biosynthetic process	13.73	12.44	0.14128
GO:0009089	lysine biosynthetic process via diaminopimelate	27.37	24.88	0.13746
GO:0006289	nucleotide-excision repair	10.4	9.48	0.13304
GO:0015833	peptide transport	27.83	25.46	0.1283
GO:0006808	regulation of nitrogen utilization	17.56	16.1	0.12461
GO:0006265	DNA topological change	165.26	152.01	0.12055
GO:0006457	protein folding	138.4	127.34	0.12013
GO:0006414	translational elongation	32.3	29.8	0.11612
GO:0006749	glutathione metabolic process	17.36	16.15	0.10363
GO:0006281	DNA repair	195.34	182.11	0.10122
GO:0006120	mitochondrial electron transport, NADH to ubiquinone	1.88	1.76	0.09475
GO:0006423	cysteinyl-tRNA aminoacylation	8.55	8.01	0.09466
GO:0006796	phosphate-containing compound metabolic process	6.3	5.92	0.09083
GO:0006353	transcription termination, DNA-dependent	16.34	15.36	0.08981
GO:0006683	galactosylceramide catabolic process	0.19	0.18	0.08655
GO:0009244	lipopolysaccharide core region biosynthetic process	14.81	13.95	0.08584
GO:0009273	peptidoglycan-based cell wall biogenesis	58.37	55.38	0.07574
GO:0006094	gluconeogenesis	53.95	51.21	0.0751
GO:0015696	ammonium transport	21.8	20.76	0.07077
GO:0006040	amino sugar metabolic process	5.5	5.25	0.06622
GO:0006807	nitrogen compound metabolic process	95.57	91.29	0.06602
GO:0008033	tRNA processing	111.78	107.42	0.05744
GO:0006568	tryptophan metabolic process	17.68	17.01	0.05621
GO:0006418	tRNA aminoacylation for protein translation	287.45	277.76	0.04947
GO:0042254	ribosome biogenesis	9.79	9.5	0.04424
GO:0008652	cellular amino acid biosynthetic process	70.21	68.17	0.0426
GO:0007059	chromosome segregation	15.69	15.37	0.0298
GO:0006559	L-phenylalanine catabolic process	1.54	1.53	0.01714
GO:0006570	tyrosine metabolic process	1.54	1.53	0.01714
GO:0006004	fucose metabolic process	3.01	2.98	0.01682
GO:0000256	allantoin catabolic process	0.25	0.24	0.01501
GO:0006282	regulation of DNA repair	6.25	6.19	0.01429
GO:0006979	response to oxidative stress	8.75	8.67	0.01348
GO:0070297	two-component signal transduction system (phosphorelay)	549.47	545.04	0.01168
GO:0008299	isoprenoid biosynthetic process	37.85	37.8	0.00192
GO:0006430	lysyl-tRNA aminoacylation	2.74	2.75	-0.00596
GO:0033014	tetrapyrrole biosynthetic process	42.96	43.15	-0.00639
GO:0006633	fatty acid biosynthetic process	45.6	45.81	-0.0067
GO:0009113	purine base biosynthetic process	14.14	14.21	-0.00742
GO:0051775	response to redox state	2.89	2.91	-0.01202
GO:0006419	alanyl-tRNA aminoacylation	29.61	29.88	-0.01295
GO:0022904	respiratory electron transport chain	10.56	10.67	-0.01542
GO:0051304	chromosome separation	12.05	12.18	-0.01557
GO:0009231	riboflavin biosynthetic process	71.25	72.29	-0.02082
GO:0006420	arginyl-tRNA aminoacylation	35.18	36.02	-0.03406
GO:0044238	primary metabolic process	10.49	10.76	-0.03663
GO:0016114	terpenoid biosynthetic process	32.19	33.03	-0.03736
GO:0055114	oxidation-reduction process	2480.86	2549.28	-0.03925
GO:0015031	protein transport	78.86	81.36	-0.04503
GO:0070526	threonylcarbamoyladenosine biosynthetic process	8.29	8.62	-0.05605
GO:0006222	UMP biosynthetic process	17.7	18.42	-0.05762
GO:0051301	cell division	18.86	19.63	-0.05802
GO:0006415	translational termination	35.92	37.55	-0.06404
GO:0046677	response to antibiotic	5.07	5.32	-0.06649
GO:0016117	carotenoid biosynthetic process	5.8	6.08	-0.06763
GO:0006401	RNA catabolic process	7.04	7.38	-0.06764
GO:0006388	tRNA splicing, via endonucleolytic cleavage and ligation	8.24	8.67	-0.07253
GO:0009252	peptidoglycan biosynthetic process	48.01	50.6	-0.07567
GO:0046854	phosphatidylinositol phosphorylation	22.05	23.27	-0.0772
GO:0006760	folic acid-containing compound metabolic process	4.02	4.28	-0.08929
GO:0006520	cellular amino acid metabolic process	145.9	155.51	-0.092
GO:0000041	transition metal ion transport	9.72	10.41	-0.09874
GO:0000917	barrier septum assembly	2.67	2.87	-0.09964
GO:0006535	cysteine biosynthetic process from serine	2.05	2.19	-0.09966
GO:0032324	molybdopterin cofactor biosynthetic process	27.82	29.85	-0.1017
GO:0006047	UDP-N-acetylglucosamine metabolic process	23.25	25.08	-0.10915
GO:0006096	glycolysis	131.69	142.24	-0.11124
GO:0006241	CTP biosynthetic process	10.43	11.27	-0.11236
GO:0006183	GTP biosynthetic process	10.43	11.27	-0.11236
GO:0006228	UTP biosynthetic process	10.43	11.27	-0.11236
GO:0006165	nucleoside diphosphate phosphorylation	10.43	11.27	-0.11236
GO:0006777	Mo-molybdopterin cofactor biosynthetic process	53.87	58.44	-0.11766
GO:0051205	protein insertion into membrane	14.86	16.15	-0.12019
GO:0008152	metabolic process	1279.85	1391.11	-0.12026
GO:0006221	pyrimidine nucleotide biosynthetic process	21.2	23.1	-0.12385
GO:0008610	lipid biosynthetic process	26.89	29.33	-0.12501
GO:0006464	cellular protein modification process	51.67	56.52	-0.12926
GO:0009103	lipopolysaccharide biosynthetic process	68.26	74.74	-0.13095
GO:0009082	branched chain family amino acid biosynthetic process	5.81	6.41	-0.14108
GO:0009060	aerobic respiration	21.69	23.94	-0.14221
GO:0006351	transcription, DNA-dependent	114.71	127.03	-0.14723
GO:0015995	chlorophyll biosynthetic process	19.04	21.1	-0.14808
GO:0045901	positive regulation of translational elongation	1.97	2.19	-0.15383
GO:0045905	positive regulation of translational termination	1.97	2.19	-0.15383
GO:0006452	translational frameshifting	1.97	2.19	-0.15383
GO:0009059	macromolecule biosynthetic process	6.7	7.48	-0.15815
GO:0030163	protein catabolic process	9.37	10.5	-0.16462
GO:0015888	thiamine transport	1.53	1.72	-0.16679
GO:0006508	proteolysis	488.08	549.69	-0.17149
GO:0008654	phospholipid biosynthetic process	39.29	44.36	-0.17501
GO:0042773	ATP synthesis coupled electron transport	109.37	123.63	-0.17675
GO:0006284	base-excision repair	39.16	44.27	-0.17712
GO:0030259	lipid glycosylation	20.52	23.3	-0.18338
GO:0006011	UDP-glucose metabolic process	0.54	0.62	-0.18372
GO:0009168	purine ribonucleoside monophosphate biosynthetic process	6.43	7.32	-0.18792
GO:0006188	IMP biosynthetic process	10.69	12.18	-0.18874
GO:0051276	chromosome organization	5.33	6.09	-0.1902
GO:0006537	glutamate biosynthetic process	20.78	23.72	-0.19108
GO:0006694	steroid biosynthetic process	5.11	5.88	-0.20172
GO:0045017	glycerolipid biosynthetic process	0.18	0.21	-0.20384
GO:0006412	translation	391.77	451.9	-0.20598
GO:0006744	ubiquinone biosynthetic process	24.69	28.54	-0.20876
GO:0015774	polysaccharide transport	9.11	10.53	-0.20949
GO:0006542	glutamine biosynthetic process	10	11.67	-0.22293
GO:0032955	regulation of barrier septum assembly	2	2.34	-0.22366
GO:0016042	lipid catabolic process	0.74	0.87	-0.22774
GO:0006207	'de novo' pyrimidine base biosynthetic process	12.32	14.54	-0.23837
GO:0001514	selenocysteine incorporation	5.54	6.56	-0.24094
GO:0005978	glycogen biosynthetic process	7.84	9.3	-0.24454
GO:0009058	biosynthetic process	542.2	645.58	-0.25176
GO:0015940	pantothenate biosynthetic process	22.33	26.61	-0.25255
GO:0018142	protein-DNA covalent cross-linking	637.58	760.27	-0.2539
GO:0042823	pyridoxal phosphate biosynthetic process	5.47	6.55	-0.25965
GO:0015727	lactate transport	4.64	5.63	-0.27686
GO:0016226	iron-sulfur cluster assembly	33.88	41.37	-0.28767
GO:0006523	alanine biosynthetic process	4.65	5.72	-0.29761
GO:0006313	transposition, DNA-mediated	692.79	860.03	-0.31196
GO:0006729	tetrahydrobiopterin biosynthetic process	4.29	5.34	-0.3161
GO:0000105	histidine biosynthetic process	63.7	79.41	-0.31796
GO:0006098	pentose-phosphate shunt	14.17	17.76	-0.32554
GO:0005975	carbohydrate metabolic process	495.66	623.91	-0.33198
GO:0009098	leucine biosynthetic process	9.94	12.64	-0.34663
GO:0031120	snRNA pseudouridine synthesis	0.32	0.41	-0.35145
GO:0006730	one-carbon metabolic process	26.69	34.32	-0.3628
GO:0006189	'de novo' IMP biosynthetic process	10.98	14.23	-0.37385
GO:0015703	chromate transport	14.53	19.14	-0.39641
GO:0006974	response to DNA damage stimulus	5.72	7.58	-0.40486
GO:0006801	superoxide metabolic process	19.6	26.03	-0.40913
GO:0006950	response to stress	87.64	116.49	-0.41042
GO:0006783	heme biosynthetic process	9.35	12.54	-0.42172
GO:0006269	DNA replication, synthesis of RNA primer	4.8	6.53	-0.44259
GO:0006352	transcription initiation, DNA-dependent	184.31	252.14	-0.45204
GO:0033615	mitochondrial proton-transporting ATP synthase complex assembly	0.65	0.9	-0.4557
GO:0006006	glucose metabolic process	12.77	18.08	-0.50111
GO:0006879	cellular iron ion homeostasis	18.68	26.47	-0.50248
GO:0006064	glucuronate catabolic process	3.41	4.91	-0.52323
GO:0006741	NADP biosynthetic process	15.74	22.71	-0.52811
GO:0006486	protein glycosylation	5.28	7.68	-0.53913
GO:0006526	arginine biosynthetic process	22.94	33.5	-0.54559
GO:0000271	polysaccharide biosynthetic process	31.64	46.74	-0.56288
GO:0006555	methionine metabolic process	13.3	19.99	-0.58695
GO:0006629	lipid metabolic process	29.87	45.25	-0.59857
GO:0007205	protein kinase C-activating G-protein coupled receptor signaling pathway	7.02	10.96	-0.64101
GO:0015948	methanogenesis	33.64	53.17	-0.66012
GO:0006084	acetyl-CoA metabolic process	13.5	21.52	-0.67138
GO:0030488	tRNA methylation	4.13	6.62	-0.67812
GO:0006546	glycine catabolic process	35.6	57.3	-0.68612
GO:0032968	positive regulation of transcription elongation from RNA polymerase II promoter	8.35	13.61	-0.7036
GO:0015936	coenzyme A metabolic process	4.19	6.86	-0.70944
GO:0046373	L-arabinose metabolic process	2.01	3.3	-0.71265
GO:0019752	carboxylic acid metabolic process	5.87	9.89	-0.75056
GO:0006784	heme a biosynthetic process	2.79	4.73	-0.75882
GO:0044237	cellular metabolic process	117.94	199.93	-0.7614
GO:0051156	glucose 6-phosphate metabolic process	1.46	2.5	-0.76522
GO:0019543	propionate catabolic process	3.35	5.8	-0.79024
GO:0006275	regulation of DNA replication	9.84	17.18	-0.80247
GO:0009446	putrescine biosynthetic process	5.75	10.1	-0.81103
GO:0045226	extracellular polysaccharide biosynthetic process	13.52	24.15	-0.83621
GO:0006470	protein dephosphorylation	1.36	2.48	-0.85397
GO:0006529	asparagine biosynthetic process	19.57	35.47	-0.85761
GO:0071805	potassium ion transmembrane transport	7.99	14.71	-0.87894
GO:0009159	deoxyribonucleoside monophosphate catabolic process	3.17	5.86	-0.8824
GO:0006562	proline catabolic process	6.08	11.25	-0.88425
GO:0044267	cellular protein metabolic process	34.98	66.05	-0.91648
GO:0006631	fatty acid metabolic process	29.43	55.79	-0.92233
GO:0006433	prolyl-tRNA aminoacylation	3.81	7.32	-0.93958
GO:0017183	peptidyl-diphthamide biosynthetic process from peptidyl-histidine	1.66	3.28	-0.96921
GO:0006817	phosphate ion transport	13.46	26.65	-0.98375
GO:0006886	intracellular protein transport	6.44	12.83	-0.99059
GO:0009405	pathogenesis	0.67	1.4	-1.02947
GO:0051603	proteolysis involved in cellular protein catabolic process	6.34	13.23	-1.0581
GO:0009052	pentose-phosphate shunt, non-oxidative branch	3.95	8.43	-1.08706
GO:0006278	RNA-dependent DNA replication	39.7	84.8	-1.09439
GO:0019475	L-lysine catabolic process to acetate	5.4	11.83	-1.12934
GO:0022900	electron transport chain	1.6	3.71	-1.20037
GO:0006303	double-strand break repair via nonhomologous end joining	0.84	1.98	-1.21068
GO:0006742	NADP catabolic process	1.25	2.92	-1.21076
GO:0019363	pyridine nucleotide biosynthetic process	1.25	2.92	-1.21076
GO:0009247	glycolipid biosynthetic process	1.7	4.04	-1.23578
GO:0046413	organomercury catabolic process	0.2	0.52	-1.26803
GO:0006021	inositol biosynthetic process	3.69	8.94	-1.27254
GO:0019402	galactitol metabolic process	0.87	2.25	-1.3438
GO:0006379	mRNA cleavage	1.04	2.71	-1.35786
GO:0006665	sphingolipid metabolic process	2.33	6.06	-1.36989
GO:0005991	trehalose metabolic process	1.15	3.31	-1.5105
GO:0006012	galactose metabolic process	4.51	13.48	-1.57534
GO:0017000	antibiotic biosynthetic process	7.05	21.48	-1.60335
GO:0019295	coenzyme M biosynthetic process	3.84	12.07	-1.64565
GO:0009190	cyclic nucleotide biosynthetic process	11.02	35.12	-1.66976
GO:0035556	intracellular signal transduction	11.02	35.12	-1.66976
GO:0007040	lysosome organization	1.09	3.59	-1.70097
GO:0071918	urea transmembrane transport	0.36	1.24	-1.70662
GO:0019441	tryptophan catabolic process to kynurenine	0.72	2.5	-1.76006
GO:0042256	mature ribosome assembly	1.36	4.73	-1.77792
GO:0008218	bioluminescence	1.35	4.88	-1.8379
GO:0010038	response to metal ion	2.62	9.6	-1.86222
GO:0009584	detection of visible light	0.19	0.78	-1.91311
GO:0018298	protein-chromophore linkage	0.19	0.78	-1.91311
GO:0042619	poly-hydroxybutyrate biosynthetic process	0.13	0.58	-1.94768
GO:0006511	ubiquitin-dependent protein catabolic process	0.38	1.53	-1.95724
GO:0006527	arginine catabolic process	2.28	9.18	-2.00119
GO:0008612	peptidyl-lysine modification to hypusine	4.01	16.16	-2.00431
GO:0006013	mannose metabolic process	3.13	12.69	-2.01082
GO:0006080	substituted mannan metabolic process	0.81	3.36	-2.02244
GO:0006481	C-terminal protein methylation	0.74	3.18	-2.07587
GO:0008645	hexose transport	0.57	2.7	-2.19269
GO:0006506	GPI anchor biosynthetic process	0.47	2.28	-2.21394
GO:0002128	tRNA nucleoside ribose methylation	1.11	5.46	-2.27146
GO:0015979	photosynthesis	19.04	97.48	-2.35461
GO:0043419	urea catabolic process	0.19	1.12	-2.42287
GO:0006505	GPI anchor metabolic process	0.56	3.17	-2.45892
GO:0030154	cell differentiation	0	0.12	-2.57222
GO:0007264	small GTPase mediated signal transduction	0.56	3.64	-2.64883
GO:0006000	fructose metabolic process	0	0.13	-2.67125
GO:0006184	GTP catabolic process	0	0.13	-2.72029
GO:0042545	cell wall modification	0.17	1.23	-2.73185
GO:0019627	urea metabolic process	0.4	2.89	-2.77646
GO:0045040	protein import into mitochondrial outer membrane	0	0.14	-2.80286
GO:0015708	silicate transport	0	0.14	-2.84157
GO:0006171	cAMP biosynthetic process	0	0.15	-2.87547
GO:0030244	cellulose biosynthetic process	0	0.16	-2.99726
GO:0009056	catabolic process	0.28	2.47	-3.03347
GO:0000380	nuclear mRNA splicing, via spliceosome	0	0.17	-3.04647
GO:0006953	acute-phase response	0	0.17	-3.06287
GO:0019068	virion assembly	0	0.17	-3.06641
GO:0006032	chitin catabolic process	0.18	1.72	-3.08126
GO:0006487	protein N-linked glycosylation	0	0.18	-3.0934
GO:0006547	histidine metabolic process	0	0.18	-3.09861
GO:0042916	alkylphosphonate transport	0	0.18	-3.10985
GO:0019700	organic phosphonate catabolic process	0	0.18	-3.10985
GO:0035023	regulation of Rho protein signal transduction	0	0.19	-3.16505
GO:0006314	intron homing	0.19	1.97	-3.19493
GO:0006024	glycosaminoglycan biosynthetic process	0	0.19	-3.21132
GO:0006788	heme oxidation	0.32	3.17	-3.21951
GO:0007631	feeding behavior	0	0.2	-3.22091
GO:0018101	peptidyl-citrulline biosynthetic process from peptidyl-arginine	0	0.2	-3.2443
GO:0030328	prenylcysteine catabolic process	0	0.2	-3.24743
GO:0034219	carbohydrate transmembrane transport	0	0.2	-3.28136
GO:0007018	microtubule-based movement	0	0.21	-3.28539
GO:0015716	organic phosphonate transport	0	0.21	-3.30816
GO:0018189	pyrroloquinoline quinone biosynthetic process	0	0.21	-3.30816
GO:0051609	inhibition of neurotransmitter uptake	0	0.24	-3.48249
GO:0006493	protein O-linked glycosylation	0.82	9.53	-3.50477
GO:0018193	peptidyl-amino acid modification	0.36	4.76	-3.62537
GO:0042318	penicillin biosynthetic process	0.24	3.43	-3.68707
GO:0030494	bacteriochlorophyll biosynthetic process	0	0.29	-3.73076
GO:0019685	photosynthesis, dark reaction	0	0.29	-3.73076
GO:0019307	mannose biosynthetic process	0	0.32	-3.84954
GO:0006182	cGMP biosynthetic process	0	0.33	-3.89338
GO:0007218	neuropeptide signaling pathway	0	0.37	-4.08378
GO:0019299	rhamnose metabolic process	0.2	4.68	-4.37087
GO:0019310	inositol catabolic process	0	0.53	-4.54796
GO:0015996	chlorophyll catabolic process	0	0.7	-4.93756
GO:0009311	oligosaccharide metabolic process	0	0.8	-5.12389
GO:0050821	protein stabilization	0	0.96	-5.38342
GO:0046439	L-cysteine metabolic process	0	1.08	-5.54981
GO:0035434	copper ion transmembrane transport	0	1.1	-5.57714
GO:0006334	nucleosome assembly	0	1.12	-5.6011
GO:0042549	photosystem II stabilization	0	1.19	-5.68684
GO:0043462	regulation of ATPase activity	0	1.2	-5.70601
GO:0007585	respiratory gaseous exchange	0	1.23	-5.73933
GO:0019058	viral infectious cycle	0	1.32	-5.83736
GO:0010027	thylakoid membrane organization	0	1.53	-6.04463
GO:0055070	copper ion homeostasis	0	1.92	-6.37309
GO:0051479	mannosylglycerate biosynthetic process	0	2.07	-6.47645
GO:0046938	phytochelatin biosynthetic process	0	2.64	-6.82605
GO:0016037	light absorption	0	2.65	-6.83196
GO:0010024	phytochromobilin biosynthetic process	0	2.74	-6.8802
GO:0009772	photosynthetic electron transport in photosystem II	0	7.46	-8.31467
GO:0017009	protein-phycocyanobilin linkage	0	8.88	-8.56658
GO:0009767	photosynthetic electron transport chain	0	16.3	-9.44079
GO:0009765	photosynthesis, light reaction	0	23.76	-9.9835
