# Supplementary material for: Shotgun metagenomics reveals a wide array of antibiotic resistance genes and mobile elements in a polluted lake in India
Source: Front Microbiol. 2014 Dec 2;5:648. doi: 10.3389/fmicb.2014.00648 (PMC4251439; doi:10.3389/fmicb.2014.00648)
Supplement: Supplementary file 6 [file Table6.XLSX]

## Sheet: Sheet1
Table S6. Complete list of GO biological processes derived from the TIGRFAM family data, in counts per million reads
GO ID	GO-term	Indian lake	Swedish lake	Log fold change
		(per million reads)	(per million reads)
GO:0006304	DNA modification	16.82	0	9.4859
GO:0033103	protein secretion by the type VI secretion system	4.96	0	7.72994
GO:0009307	DNA restriction-modification system	4.13	0	7.46606
GO:0006820	anion transport	3.83	0	7.35692
GO:0009291	unidirectional conjugation	3.29	0	7.13832
GO:0030436	asexual sporulation	2.99	0	7.00202
GO:0008652	cellular amino acid biosynthetic process	2.8	0	6.90762
GO:0030253	protein secretion by the type I secretion system	2.67	0	6.84027
GO:0019358	nicotinate nucleotide salvage	2.23	0	6.58717
GO:0018262	isopeptide cross-linking	2.04	0	6.45925
GO:0006418	tRNA aminoacylation for protein translation	1.82	0	6.29262
GO:0019413	acetate biosynthetic process	1.79	0	6.26794
GO:0019344	cysteine biosynthetic process	1.79	0	6.26794
GO:0019357	nicotinate nucleotide biosynthetic process	1.77	0	6.25552
GO:0015893	drug transport	1.76	0	6.24682
GO:0015977	carbon fixation	1.75	0	6.24064
GO:0046033	AMP metabolic process	1.75	0	6.23438
GO:0045454	cell redox homeostasis	1.43	0	5.94917
GO:0006567	threonine catabolic process	1.39	0	5.91412
GO:0019294	keto-3-deoxy-D-manno-octulosonic acid biosynthetic process	1.38	0	5.89901
GO:0016032	viral reproduction	11.02	0.16	5.89775
GO:0042918	alkanesulfonate transport	1.24	0	5.75394
GO:0050983	deoxyhypusine biosynthetic process from spermidine	1.23	0	5.73918
GO:0008612	peptidyl-lysine modification to hypusine	1.23	0	5.73918
GO:0006046	N-acetylglucosamine catabolic process	0.98	0	5.40981
GO:0006814	sodium ion transport	10.05	0.22	5.39334
GO:0019333	denitrification pathway	0.95	0	5.3748
GO:0015074	DNA integration	0.9	0	5.29858
GO:0006313	transposition, DNA-mediated	106.57	2.88	5.19602
GO:0009404	toxin metabolic process	0.8	0	5.13944
GO:0006316	movement of group I intron	0.79	0	5.10958
GO:0006101	citrate metabolic process	0.78	0	5.08812
GO:0006796	phosphate-containing compound metabolic process	0.69	0	4.92258
GO:0019441	tryptophan catabolic process to kynurenine	0.65	0	4.84468
GO:0019068	virion assembly	54.13	1.9	4.81184
GO:0015851	nucleobase transport	0.58	0	4.6792
GO:0043335	protein unfolding	0.57	0	4.6592
GO:0019547	arginine catabolic process to ornithine	0.57	0	4.64838
GO:0046128	purine ribonucleoside metabolic process	0.56	0	4.62689
GO:0043094	cellular metabolic compound salvage	0.54	0	4.59499
GO:0009853	photorespiration	0.54	0	4.59499
GO:0006071	glycerol metabolic process	0.52	0	4.5388
GO:0019295	coenzyme M biosynthetic process	0.52	0	4.52794
GO:0071941	nitrogen cycle metabolic process	0.51	0	4.509
GO:0006565	L-serine catabolic process	0.51	0	4.50547
GO:0006878	cellular copper ion homeostasis	0.5	0	4.49034
GO:0046688	response to copper ion	0.5	0	4.49034
GO:0031388	organic acid phosphorylation	0.5	0	4.47522
GO:0019670	anaerobic glutamate catabolic process	0.49	0	4.45508
GO:0046819	protein secretion by the type V secretion system	0.45	0	4.34436
GO:0042710	biofilm formation	0.44	0	4.29846
GO:0051068	dihydrolipoamide metabolic process	0.43	0	4.26994
GO:0006120	mitochondrial electron transport, NADH to ubiquinone	0.4	0	4.18293
GO:0046685	response to arsenic-containing substance	61.01	3.35	4.17556
GO:0045151	acetoin biosynthetic process	0.38	0	4.10292
GO:0045893	positive regulation of transcription, DNA-dependent	0.35	0	3.99534
GO:0046416	D-amino acid metabolic process	0.35	0	3.98829
GO:0018177	protein uridylylation	0.33	0	3.90532
GO:0070475	rRNA base methylation	0.33	0	3.90083
GO:0042273	ribosomal large subunit biogenesis	0.31	0	3.84696
GO:0009253	peptidoglycan catabolic process	0.31	0	3.82889
GO:0009847	spore germination	0.29	0	3.73679
GO:0009085	lysine biosynthetic process	0.28	0	3.70764
GO:0060286	flagellar cell motility	0.28	0	3.69486
GO:0015846	polyamine transport	0.27	0	3.64779
GO:0015684	ferrous iron transport	3.47	0.26	3.62968
GO:0015672	monovalent inorganic cation transport	5.06	0.4	3.5931
GO:0043571	maintenance of CRISPR repeat elements	36.23	3.13	3.52399
GO:0006118	electron transport	18.46	1.73	3.40148
GO:0009086	methionine biosynthetic process	3.41	0.32	3.32681
GO:0006401	RNA catabolic process	3.28	0.31	3.28988
GO:0019835	cytolysis	4.94	0.49	3.26573
GO:0009399	nitrogen fixation	5.72	0.59	3.23715
GO:0019491	ectoine biosynthetic process	0.2	0	3.22206
GO:0015948	methanogenesis	14.18	1.53	3.19308
GO:0015696	ammonium transport	2.3	0.23	3.1925
GO:0006865	amino acid transport	1.76	0.19	3.08291
GO:0006260	DNA replication	459.29	54.33	3.07905
GO:0019386	methanogenesis, from carbon dioxide	4.01	0.5	2.95745
GO:0051186	cofactor metabolic process	2.58	0.32	2.92723
GO:0006352	transcription initiation, DNA-dependent	4.92	0.65	2.87481
GO:0015992	proton transport	5.53	0.74	2.86619
GO:0051983	regulation of chromosome segregation	9.95	1.46	2.7487
GO:0001539	ciliary or flagellar motility	19	2.84	2.72949
GO:0006429	leucyl-tRNA aminoacylation	1.1	0.15	2.68134
GO:0006109	regulation of carbohydrate metabolic process	2.21	0.33	2.64517
GO:0009396	folic acid-containing compound biosynthetic process	60.72	10.6	2.51563
GO:0050821	protein stabilization	2.4	0.41	2.47265
GO:0009240	isopentenyl diphosphate biosynthetic process	3.82	0.68	2.45161
GO:0002098	tRNA wobble uridine modification	1.16	0.2	2.39104
GO:0019420	dissimilatory sulfate reduction	1.03	0.18	2.36853
GO:0051188	cofactor biosynthetic process	1.6	0.3	2.33254
GO:0006654	phosphatidic acid biosynthetic process	1.74	0.33	2.31461
GO:0009228	thiamine biosynthetic process	23.65	5.25	2.16684
GO:0006935	chemotaxis	0.98	0.2	2.15542
GO:0015968	stringent response	3.39	0.75	2.13715
GO:0009225	nucleotide-sugar metabolic process	1.97	0.44	2.09601
GO:0006298	mismatch repair	8.02	1.91	2.0606
GO:0009296	flagellum assembly	7.37	1.76	2.04943
GO:0043093	cytokinesis by binary fission	4.83	1.17	2.0291
GO:0009290	DNA import into cell involved in transformation	0.07	0	2.0288
GO:0006855	drug transmembrane transport	10.53	2.71	1.94778
GO:0042493	response to drug	10.53	2.71	1.94778
GO:0006799	polyphosphate biosynthetic process	1.3	0.33	1.92093
GO:0015969	guanosine tetraphosphate metabolic process	1.17	0.29	1.91832
GO:0006085	acetyl-CoA biosynthetic process	2.96	0.77	1.91309
GO:0006083	acetate metabolic process	3.53	0.93	1.90087
GO:0019424	sulfide oxidation, using siroheme sulfite reductase	0.74	0.18	1.89751
GO:0052048	interaction with host via secreted substance involved in symbiotic interaction	1.16	0.3	1.88182
GO:0000023	maltose metabolic process	2.52	0.67	1.88083
GO:0019047	provirus integration	1.42	0.38	1.84608
GO:0006417	regulation of translation	1.42	0.38	1.84608
GO:0006556	S-adenosylmethionine biosynthetic process	3.08	0.86	1.81647
GO:0008615	pyridoxine biosynthetic process	5.65	1.59	1.8156
GO:0006306	DNA methylation	7.57	2.16	1.7995
GO:0009966	regulation of signal transduction	160.49	47.01	1.77099
GO:0009297	pilus assembly	6.07	1.77	1.7675
GO:0015031	protein transport	2.53	0.73	1.75972
GO:0006818	hydrogen transport	0.78	0.22	1.74831
GO:0005992	trehalose biosynthetic process	1.02	0.29	1.74515
GO:0006824	cobalt ion transport	9.16	2.72	1.74194
GO:0006113	fermentation	6.66	2	1.72143
GO:0006388	tRNA splicing, via endonucleolytic cleavage and ligation	3.16	0.95	1.70353
GO:0006535	cysteine biosynthetic process from serine	4.5	1.38	1.68809
GO:0019243	methylglyoxal catabolic process to D-lactate	1.6	0.49	1.66679
GO:0019354	siroheme biosynthetic process	6.22	1.98	1.64103
GO:0006825	copper ion transport	10.58	3.38	1.63906
GO:0030001	metal ion transport	10.37	3.34	1.62498
GO:0015920	lipopolysaccharide transport	2.05	0.66	1.59929
GO:0009401	phosphoenolpyruvate-dependent sugar phosphotransferase system	9.07	3	1.58837
GO:0018307	enzyme active site formation	3.68	1.26	1.52485
GO:0051353	positive regulation of oxidoreductase activity	3.27	1.12	1.52418
GO:0042823	pyridoxal phosphate biosynthetic process	3.63	1.26	1.50371
GO:0008535	respiratory chain complex IV assembly	2.52	0.88	1.49673
GO:0006747	FAD biosynthetic process	1.65	0.57	1.49656
GO:0009398	FMN biosynthetic process	1.65	0.57	1.49656
GO:0009244	lipopolysaccharide core region biosynthetic process	6.04	2.21	1.43768
GO:0008295	spermidine biosynthetic process	6.83	2.51	1.43698
GO:0043687	post-translational protein modification	3.47	1.31	1.39335
GO:0006435	threonyl-tRNA aminoacylation	1.84	0.72	1.32698
GO:0019430	removal of superoxide radicals	1.29	0.5	1.32454
GO:0006744	ubiquinone biosynthetic process	3.43	1.36	1.31794
GO:0008655	pyrimidine-containing compound salvage	5.43	2.2	1.29242
GO:0006308	DNA catabolic process	7.59	3.1	1.28302
GO:0006790	sulfur compound metabolic process	4.48	1.84	1.26938
GO:0006857	oligopeptide transport	0.77	0.32	1.21343
GO:0006426	glycyl-tRNA aminoacylation	4.1	1.77	1.20146
GO:0015976	carbon utilization	0.82	0.35	1.18701
GO:0006545	glycine biosynthetic process	2.12	0.92	1.18262
GO:0009294	DNA mediated transformation	5.04	2.22	1.17871
GO:0006520	cellular amino acid metabolic process	2.74	1.21	1.15854
GO:0006508	proteolysis	37.75	16.93	1.15621
GO:0006812	cation transport	25.29	11.61	1.12147
GO:0051083	'de novo' cotranslational protein folding	5.63	2.59	1.11298
GO:0051131	chaperone-mediated protein complex assembly	0.35	0.15	1.09371
GO:0009405	pathogenesis	1.38	0.64	1.08883
GO:0006564	L-serine biosynthetic process	4.04	1.91	1.0691
GO:0000271	polysaccharide biosynthetic process	2.77	1.31	1.06435
GO:0006424	glutamyl-tRNA aminoacylation	16.89	8.09	1.05958
GO:0046110	xanthine metabolic process	1.58	0.77	1.01031
GO:0006730	one-carbon metabolic process	5.02	2.51	0.99457
GO:0042732	D-xylose metabolic process	1.14	0.56	0.99061
GO:0006548	histidine catabolic process	3.18	1.61	0.96939
GO:0006086	acetyl-CoA biosynthetic process from pyruvate	1.98	1	0.96548
GO:0071793	bacillithiol biosynthetic process	0.36	0.18	0.93962
GO:0043952	protein transport by the Sec complex	21.41	11.32	0.91721
GO:0006434	seryl-tRNA aminoacylation	5.45	2.96	0.87527
GO:0006457	protein folding	5.82	3.17	0.87004
GO:0008654	phospholipid biosynthetic process	6.02	3.3	0.864
GO:0006805	xenobiotic metabolic process	0.4	0.21	0.85841
GO:0000103	sulfate assimilation	0.66	0.35	0.85523
GO:0009088	threonine biosynthetic process	4.96	2.74	0.8527
GO:0008610	lipid biosynthetic process	5.74	3.2	0.83697
GO:0015837	amine transport	11.25	6.31	0.83089
GO:0009423	chorismate biosynthetic process	13.1	7.44	0.81509
GO:0009098	leucine biosynthetic process	1.85	1.04	0.8123
GO:0008219	cell death	46.87	27.03	0.79355
GO:0006400	tRNA modification	44.1	25.48	0.79083
GO:0009265	2'-deoxyribonucleotide biosynthetic process	12.87	7.56	0.76486
GO:0031167	rRNA methylation	30.55	18.04	0.75963
GO:0019303	D-ribose catabolic process	1.13	0.66	0.75363
GO:0042254	ribosome biogenesis	20.53	12.44	0.72218
GO:0016070	RNA metabolic process	3.15	1.91	0.71671
GO:0009082	branched chain family amino acid biosynthetic process	3.37	2.06	0.70393
GO:0006282	regulation of DNA repair	4.06	2.49	0.70203
GO:0005975	carbohydrate metabolic process	3.68	2.27	0.69178
GO:0045861	negative regulation of proteolysis	4.45	2.75	0.69019
GO:0009408	response to heat	1.6	0.99	0.68945
GO:0009103	lipopolysaccharide biosynthetic process	10.17	6.37	0.67249
GO:0006285	base-excision repair, AP site formation	1.77	1.12	0.64844
GO:0006433	prolyl-tRNA aminoacylation	4.73	3.02	0.64304
GO:0000910	cytokinesis	22.76	14.58	0.64209
GO:0019288	isopentenyl diphosphate biosynthetic process, mevalonate-independent pathway	6.24	4.01	0.63675
GO:0006592	ornithine biosynthetic process	7.19	4.62	0.63488
GO:0015939	pantothenate metabolic process	2.48	1.59	0.62855
GO:0042158	lipoprotein biosynthetic process	3.68	2.38	0.62483
GO:0006497	protein lipidation	3.68	2.38	0.62483
GO:0006189	'de novo' IMP biosynthetic process	7.24	4.71	0.61763
GO:0009089	lysine biosynthetic process via diaminopimelate	14.51	9.48	0.61206
GO:0015700	arsenite transport	4.25	2.78	0.60941
GO:0019464	glycine decarboxylation via glycine cleavage system	4.33	2.87	0.5903
GO:0010498	proteasomal protein catabolic process	1.53	1.01	0.59014
GO:0006166	purine ribonucleoside salvage	4.19	2.78	0.58737
GO:0006950	response to stress	13.3	8.89	0.57871
GO:0006096	glycolysis	17.95	12.12	0.56535
GO:0015693	magnesium ion transport	7.03	4.74	0.56508
GO:0006414	translational elongation	17.37	11.81	0.55563
GO:0006810	transport	56.27	38.35	0.5528
GO:0007165	signal transduction	369.9	252.65	0.54996
GO:0009234	menaquinone biosynthetic process	3.38	2.3	0.54762
GO:0019682	glyceraldehyde-3-phosphate metabolic process	2.53	1.74	0.53516
GO:0006633	fatty acid biosynthetic process	20.2	13.94	0.53453
GO:0009394	2'-deoxyribonucleotide metabolic process	5.03	3.48	0.52808
GO:0006351	transcription, DNA-dependent	29.47	20.48	0.5245
GO:0051049	regulation of transport	3.86	2.69	0.51741
GO:0030488	tRNA methylation	0.47	0.32	0.51608
GO:0019427	acetyl-CoA biosynthetic process from acetate	1.6	1.12	0.50859
GO:0006432	phenylalanyl-tRNA aminoacylation	4.16	2.92	0.50786
GO:0015937	coenzyme A biosynthetic process	22.03	15.51	0.50583
GO:0009255	Entner-Doudoroff pathway	0.94	0.66	0.49412
GO:0009084	glutamine family amino acid biosynthetic process	0.94	0.66	0.49412
GO:0000105	histidine biosynthetic process	22.75	16.17	0.4918
GO:0046677	response to antibiotic	2.23	1.59	0.47652
GO:0006040	amino sugar metabolic process	4.83	3.47	0.47365
GO:0009249	protein lipoylation	5.73	4.15	0.46477
GO:0006725	cellular aromatic compound metabolic process	6.17	4.48	0.45886
GO:0015689	molybdate ion transport	7.45	5.42	0.4587
GO:0019509	L-methionine salvage from methylthioadenosine	5.57	4.07	0.45135
GO:0019287	isopentenyl diphosphate biosynthetic process, mevalonate pathway	1.38	1.01	0.44494
GO:0006354	transcription elongation, DNA-dependent	4.07	3.01	0.43268
GO:0055114	oxidation-reduction process	34.29	25.62	0.42056
GO:0009650	UV protection	0.25	0.18	0.41907
GO:0009099	valine biosynthetic process	10.29	7.7	0.4179
GO:0005997	xylulose metabolic process	0.76	0.56	0.41455
GO:0006428	isoleucyl-tRNA aminoacylation	0.44	0.33	0.40383
GO:0007059	chromosome segregation	19.21	14.53	0.40175
GO:0015809	arginine transport	1.83	1.38	0.39897
GO:0015819	lysine transport	1.83	1.38	0.39897
GO:0015822	ornithine transport	1.83	1.38	0.39897
GO:0009052	pentose-phosphate shunt, non-oxidative branch	0.56	0.43	0.3901
GO:0006431	methionyl-tRNA aminoacylation	6.33	4.82	0.39006
GO:0006310	DNA recombination	52.48	40.26	0.38213
GO:0006808	regulation of nitrogen utilization	2.03	1.56	0.38058
GO:0006561	proline biosynthetic process	7.05	5.41	0.38052
GO:0009306	protein secretion	32.4	24.91	0.37882
GO:0015949	nucleobase-containing small molecule interconversion	15.93	12.36	0.36539
GO:0008616	queuosine biosynthetic process	6.9	5.37	0.36133
GO:0009097	isoleucine biosynthetic process	10.69	8.39	0.34719
GO:0015628	protein secretion by the type II secretion system	21.5	16.95	0.34269
GO:0009236	cobalamin biosynthetic process	13.69	11.05	0.30897
GO:0008152	metabolic process	49.55	40.42	0.29371
GO:0019556	histidine catabolic process to glutamate and formamide	1.36	1.12	0.27763
GO:0006437	tyrosyl-tRNA aminoacylation	8.03	6.63	0.27452
GO:0009451	RNA modification	6.49	5.37	0.2713
GO:0006413	translational initiation	18.77	15.61	0.26544
GO:0006772	thiamine metabolic process	2.17	1.81	0.26418
GO:0006353	transcription termination, DNA-dependent	7.4	6.18	0.25948
GO:0006139	nucleobase-containing compound metabolic process	4.8	4.02	0.2556
GO:0006415	translational termination	6.07	5.12	0.24313
GO:0009245	lipid A biosynthetic process	12.7	10.77	0.23744
GO:0006177	GMP biosynthetic process	3.74	3.19	0.22671
GO:0009220	pyrimidine ribonucleotide biosynthetic process	19.84	17.09	0.2155
GO:0008272	sulfate transport	2.21	1.91	0.20758
GO:0006412	translation	246.14	214	0.20184
GO:0019363	pyridine nucleotide biosynthetic process	8.01	7.05	0.18274
GO:0006378	mRNA polyadenylation	2.16	1.91	0.1766
GO:0006281	DNA repair	61.86	54.92	0.17154
GO:0030974	thiamine pyrophosphate transport	1.44	1.28	0.17147
GO:0015888	thiamine transport	1.44	1.28	0.17147
GO:0009386	translational attenuation	7.08	6.32	0.1642
GO:0046118	7-methylguanosine biosynthetic process	3.9	3.5	0.15627
GO:0009102	biotin biosynthetic process	3.54	3.18	0.15425
GO:0001522	pseudouridine synthesis	7.67	6.9	0.15219
GO:0015986	ATP synthesis coupled proton transport	23.44	21.37	0.13299
GO:0009108	coenzyme biosynthetic process	5.25	4.79	0.12996
GO:0006537	glutamate biosynthetic process	0.46	0.42	0.12847
GO:0006012	galactose metabolic process	3.99	3.65	0.12589
GO:0030091	protein repair	16.13	14.96	0.10897
GO:0006423	cysteinyl-tRNA aminoacylation	2.66	2.47	0.10474
GO:0006760	folic acid-containing compound metabolic process	5.3	4.94	0.10044
GO:0015716	organic phosphonate transport	1.63	1.53	0.09613
GO:0006402	mRNA catabolic process	6.08	5.69	0.09536
GO:0008299	isoprenoid biosynthetic process	3.4	3.18	0.09473
GO:0030494	bacteriochlorophyll biosynthetic process	2.69	2.54	0.0851
GO:0042953	lipoprotein transport	0.48	0.45	0.07957
GO:0006436	tryptophanyl-tRNA aminoacylation	2.49	2.38	0.06637
GO:0030261	chromosome condensation	5.41	5.22	0.05154
GO:0006094	gluconeogenesis	6.57	6.41	0.03566
GO:0006303	double-strand break repair via nonhomologous end joining	0.66	0.65	0.03444
GO:0009231	riboflavin biosynthetic process	15.59	15.26	0.0315
GO:0006979	response to oxidative stress	12.36	12.16	0.02285
GO:0008150	biological_process	82.35	81.15	0.02123
GO:0005978	glycogen biosynthetic process	4.64	4.59	0.01433
GO:0006777	Mo-molybdopterin cofactor biosynthetic process	18.75	18.62	0.00967
GO:0006427	histidyl-tRNA aminoacylation	1.53	1.52	0.00886
GO:0006461	protein complex assembly	8.49	8.46	0.00453
GO:0006099	tricarboxylic acid cycle	9.06	9.09	-0.00466
GO:0009252	peptidoglycan biosynthetic process	37.53	37.77	-0.00938
GO:0006450	regulation of translational fidelity	4.92	4.96	-0.01237
GO:0051205	protein insertion into membrane	11.12	11.23	-0.01338
GO:0015833	peptide transport	20.98	21.2	-0.01491
GO:0009152	purine ribonucleotide biosynthetic process	37.3	37.9	-0.02313
GO:0006487	protein N-linked glycosylation	0.77	0.79	-0.03566
GO:0006430	lysyl-tRNA aminoacylation	2.45	2.56	-0.06413
GO:0006527	arginine catabolic process	0.84	0.88	-0.06897
GO:0006596	polyamine biosynthetic process	0.84	0.88	-0.06897
GO:0018364	peptidyl-glutamine methylation	1.99	2.09	-0.06973
GO:0006284	base-excision repair	0.31	0.33	-0.08819
GO:0006269	DNA replication, synthesis of RNA primer	3.12	3.34	-0.09488
GO:0043107	type IV pilus-dependent motility	4.07	4.36	-0.10125
GO:0006364	rRNA processing	2.76	3	-0.11707
GO:0031119	tRNA pseudouridine synthesis	2.17	2.35	-0.11927
GO:0006779	porphyrin-containing compound biosynthetic process	11.59	12.6	-0.12023
GO:0000162	tryptophan biosynthetic process	7.36	8.02	-0.12349
GO:0006438	valyl-tRNA aminoacylation	0.72	0.79	-0.12538
GO:0006465	signal peptide processing	16.04	17.64	-0.13678
GO:0006464	cellular protein modification process	29.93	33.25	-0.15142
GO:0006886	intracellular protein transport	0.82	0.92	-0.16039
GO:0009243	O antigen biosynthetic process	8.97	10.1	-0.17029
GO:0016114	terpenoid biosynthetic process	1.67	1.9	-0.1885
GO:0009432	SOS response	2.88	3.3	-0.19432
GO:0045184	establishment of protein localization	1.58	1.81	-0.19666
GO:0016485	protein processing	1.58	1.81	-0.19666
GO:0008360	regulation of cell shape	6.48	7.49	-0.20873
GO:0019305	dTDP-rhamnose biosynthetic process	8.74	10.1	-0.20893
GO:0009435	NAD biosynthetic process	13.3	15.39	-0.20955
GO:0046654	tetrahydrofolate biosynthetic process	5.96	6.95	-0.22137
GO:0008033	tRNA processing	6.75	7.92	-0.2293
GO:0006817	phosphate ion transport	10.72	12.68	-0.24188
GO:0006355	regulation of transcription, DNA-dependent	31.38	37.35	-0.2511
GO:0009264	deoxyribonucleotide catabolic process	2.93	3.49	-0.25366
GO:0006259	DNA metabolic process	0.52	0.62	-0.25745
GO:0009058	biosynthetic process	1.48	1.78	-0.25871
GO:0006422	aspartyl-tRNA aminoacylation	2.66	3.23	-0.27673
GO:0015991	ATP hydrolysis coupled proton transport	1.29	1.58	-0.28538
GO:0015940	pantothenate biosynthetic process	8.49	10.37	-0.28706
GO:0006268	DNA unwinding involved in replication	0.84	1.03	-0.29176
GO:0046140	corrin biosynthetic process	3.12	3.84	-0.29861
GO:0006289	nucleotide-excision repair	4.47	5.53	-0.30364
GO:0000917	barrier septum assembly	2.91	3.79	-0.37525
GO:0000160	two-component signal transduction system (phosphorelay)	0.69	0.94	-0.43318
GO:0015890	nicotinamide mononucleotide transport	0.96	1.31	-0.43405
GO:0006797	polyphosphate metabolic process	1.89	2.6	-0.45539
GO:0006419	alanyl-tRNA aminoacylation	1.22	1.69	-0.45617
GO:0006542	glutamine biosynthetic process	1	1.4	-0.48339
GO:0009060	aerobic respiration	4.33	6.08	-0.48729
GO:0009107	lipoate biosynthetic process	3.43	5.12	-0.57485
GO:0042450	arginine biosynthetic process via ornithine	5.34	8.12	-0.60287
GO:0006420	arginyl-tRNA aminoacylation	1.58	2.42	-0.61059
GO:0043163	cell envelope organization	1.89	2.95	-0.63963
GO:0017183	peptidyl-diphthamide biosynthetic process from peptidyl-histidine	1.58	2.48	-0.643
GO:0006265	DNA topological change	2.54	4.06	-0.67264
GO:0016126	sterol biosynthetic process	0.62	1.01	-0.69399
GO:0006168	adenine salvage	1.45	2.39	-0.71622
GO:0016260	selenocysteine biosynthetic process	0.86	1.47	-0.75702
GO:0006396	RNA processing	12.43	21.37	-0.78093
GO:0006098	pentose-phosphate shunt	5.5	9.52	-0.78857
GO:0009061	anaerobic respiration	5.31	9.23	-0.7952
GO:0015942	formate metabolic process	2.42	4.25	-0.80726
GO:0005980	glycogen catabolic process	1.47	2.63	-0.82542
GO:0006448	regulation of translational elongation	0.86	1.55	-0.83144
GO:0046292	formaldehyde metabolic process	0.94	1.7	-0.83437
GO:0005977	glycogen metabolic process	0.53	1.01	-0.9031
GO:0010124	phenylacetate catabolic process	0.72	1.37	-0.91162
GO:0015886	heme transport	0.52	1	-0.91939
GO:0046108	uridine metabolic process	0.52	1.03	-0.95222
GO:0006880	intracellular sequestering of iron ion	0.61	1.24	-1.00719
GO:0006425	glutaminyl-tRNA aminoacylation	0.38	0.79	-1.00735
GO:0009254	peptidoglycan turnover	0.24	0.53	-1.03721
GO:0000154	rRNA modification	2.69	5.57	-1.04603
GO:0018339	peptidyl-L-beta-methylthioaspartic acid biosynthetic process from peptidyl-aspartic acid	1.09	2.29	-1.04879
GO:0006270	DNA-dependent DNA replication initiation	1.98	4.19	-1.07046
GO:0006275	regulation of DNA replication	1.98	4.19	-1.07046
GO:0042779	tRNA 3'-trailer cleavage	0.55	1.2	-1.08088
GO:0006007	glucose catabolic process	0.76	1.69	-1.12744
GO:0019242	methylglyoxal biosynthetic process	0.76	1.69	-1.12744
GO:0051301	cell division	2.23	4.9	-1.12915
GO:0051596	methylglyoxal catabolic process	0.7	1.56	-1.13119
GO:0042559	pteridine-containing compound biosynthetic process	1.27	2.9	-1.17061
GO:0000918	barrier septum site selection	1.9	4.44	-1.21438
GO:0006631	fatty acid metabolic process	1.39	3.29	-1.23511
GO:0015995	chlorophyll biosynthetic process	2.69	6.48	-1.26083
GO:0016226	iron-sulfur cluster assembly	7.53	18.47	-1.29098
GO:0009073	aromatic amino acid family biosynthetic process	0.62	1.6	-1.33002
GO:0001887	selenium compound metabolic process	2.79	7.73	-1.46009
GO:0016054	organic acid catabolic process	0.51	1.51	-1.52457
GO:0006421	asparaginyl-tRNA aminoacylation	0.79	2.38	-1.56989
GO:0015740	C4-dicarboxylate transport	0.41	1.3	-1.62556
GO:0046500	S-adenosylmethionine metabolic process	1.53	6.14	-1.986
GO:0006541	glutamine metabolic process	0.36	1.77	-2.21916
GO:0006529	asparagine biosynthetic process	0.52	2.54	-2.23125
GO:0043101	purine-containing compound salvage	0.32	2.07	-2.61744
GO:0016117	carotenoid biosynthetic process	0.5	3.45	-2.72247
GO:0006750	glutathione biosynthetic process	0.34	2.4	-2.74699
GO:0043215	daunorubicin transport	0.78	5.41	-2.76053
GO:0019627	urea metabolic process	0.4	3.15	-2.89324
GO:0065007	biological regulation	0	0.2	-3.28079
GO:0065009	regulation of molecular function	0	0.2	-3.28079
GO:0018189	pyrroloquinoline quinone biosynthetic process	0	0.21	-3.30816
GO:0006562	proline catabolic process	0	0.22	-3.39101
GO:0019628	urate catabolic process	0	0.23	-3.43705
GO:0010134	sulfate assimilation via adenylyl sulfate reduction	0	0.26	-3.57166
GO:0008643	carbohydrate transport	0.21	2.99	-3.69038
GO:0009446	putrescine biosynthetic process	0	0.29	-3.73807
GO:0032049	cardiolipin biosynthetic process	0	0.32	-3.86189
GO:0046356	acetyl-CoA catabolic process	0	0.32	-3.86348
GO:0030163	protein catabolic process	0	0.32	-3.86428
GO:0019941	modification-dependent protein catabolic process	0	0.32	-3.87211
GO:0019746	hopanoid biosynthetic process	0	0.4	-4.17725
GO:0008153	para-aminobenzoic acid biosynthetic process	0	0.42	-4.22394
GO:0015707	nitrite transport	0	0.47	-4.40411
GO:0042545	cell wall modification	0	0.48	-4.42276
GO:0006549	isoleucine metabolic process	0	0.5	-4.47118
GO:0019684	photosynthesis, light reaction	0	0.5	-4.48523
GO:0006783	heme biosynthetic process	0	0.54	-4.58242
GO:0006816	calcium ion transport	0	0.58	-4.67491
GO:0010236	plastoquinone biosynthetic process	0	0.63	-4.7878
GO:0010207	photosystem II assembly	0	0.79	-5.10599
GO:0005985	sucrose metabolic process	0	0.79	-5.11296
GO:0043447	alkane biosynthetic process	0	0.8	-5.13785
GO:0051235	maintenance of location	0	0.87	-5.24476
GO:0044265	cellular macromolecule catabolic process	0	0.9	-5.29152
GO:0009773	photosynthetic electron transport in photosystem I	0	0.92	-5.32953
GO:0006522	alanine metabolic process	0	1.08	-5.5604
GO:0006213	pyrimidine nucleoside metabolic process	0	1.09	-5.56516
GO:0051678	pullulan catabolic process	0	1.15	-5.64495
GO:0005983	starch catabolic process	0	1.15	-5.64495
GO:0033228	cysteine export	0	1.2	-5.70489
GO:0006793	phosphorus metabolic process	0	1.32	-5.84283
GO:0001514	selenocysteine incorporation	0	1.41	-5.93055
GO:0006574	valine catabolic process	0	1.95	-6.39615
GO:0015703	chromate transport	0	1.98	-6.41145
GO:0015840	urea transport	0	2.36	-6.66249
GO:0015706	nitrate transport	0	2.81	-6.91477
GO:0015979	photosynthesis	0	3.99	-7.41718
GO:0006813	potassium ion transport	0	4.13	-7.46678
GO:0006325	chromatin organization	0	6.9	-8.20366
