# Supplementary material for: Shotgun metagenomics reveals a wide array of antibiotic resistance genes and mobile elements in a polluted lake in India
Source: Front Microbiol. 2014 Dec 2;5:648. doi: 10.3389/fmicb.2014.00648 (PMC4251439; doi:10.3389/fmicb.2014.00648)
Supplement: Supplementary file 7 [file Table7.XLSX]

## Sheet: Sheet1
Table S7. Complete list of Pfam protein families used for detection of features related to genetic mobility in Figure S1
Pfam	Name
Activator-TraM	Transcriptional activator TraM
ArdA	Antirestriction protein (ArdA)
CagE_TrbE_VirB	CagE, TrbE, VirB family, component of type IV transporter system
CagX	Conjugal transfer protein
CcdA	Post-segregation antitoxin CcdA
CcdB	CcdB protein
CtnDOT_TraJ	Homologues of TraJ from Bacteroides conjugative transposon
DUF1044	Toxin-antitoxin system
DUF3991	Protein of unknown function
Epsilon_antitox	Bacterial epsilon antitoxin
FinO_N	Fertility inhibition protein N terminal
Fst_toxin	Toxin Fst, type I toxin-antitoxin system
HicB	HicB family
IncFII_repA	IncFII RepA protein family
Integrase_1	Integrase
Integrase_DNA	DNA binding domain of tn916 integrase
KfrA_N	Plasmid replication region DNA-binding N-term
KicB	KicB killing factor
KorB	KorB domain
KorB_C	KorB C-terminal beta-barrel domain
MbeB_N	MbeB-like, N-term conserved region
MbeD_MobD	MbeD/MobD like
Mob_Pre	Plasmid recombination enzyme
MobA_MobL	MobA_MobL
MobC	Bacterial mobilisation protein (MobC)
Mu-transpos_C	Mu transposase, C-terminal
Omega_Repress	Omega Transcriptional Repressor
ParA	ParA/MinD ATPase like
ParD	Antitoxin ParD
ParG	ParG
PemK	PemK-like protein
PhdYeFM_antitox	Antitoxin Phd_YefM, type II toxin-antitoxin system
PilI	Plasmid conjugative transfer protein PilI
Plasmid_killer	Plasmid maintenance system killer protein
Plasmid_parti	Putative plasmid partition protein
Plasmid_stab_B	Plasmid stability protein
Plasmid_stabil	Plasmid stabilisation system protein
plasmid_Toxin	Toxin of toxin-antitoxin type 1 system
Plasmid_Txe	Plasmid encoded toxin Txe
PriCT_1	Primase C terminal 1 (PriCT-1)
Prim-pol	Bifunctional DNA primase/polymerase, N-terminal
pRN1_helical	Primase helical domain
Prok-TraM	Prokaryotic Transcriptional repressor TraM
Recombinase	Recombinase
Relaxase	Relaxase/Mobilisation nuclease domain
RelB	RelB antitoxin
RelB_N	Antitoxin of toxin-antitoxin stability system N-terminal
Rep_1	Replication protein
Rep_2	Plasmid replication protein
Rep_3	Initiator Replication protein
Rep_trans	Replication initiation factor
RepA_C	Plasmid encoded RepA protein
RepA_N	Replication initiator protein A (RepA) N-terminus
RepA1_leader	Tap RepA1 leader peptide
RepB	RepB plasmid partitioning protein
RepB-RCR_reg	Replication regulatory protein RepB
RepC	Replication protein C (RepC)
RepL	Firmicute plasmid replication protein (RepL)
Replic_Relax	Replication-relaxation
Replicase	Replicase
Resolvase	Resolvase, N terminal domain
RHH_1	Ribbon-helix-helix protein, copG family
Rop	Rop protein
RPA	Replication initiator protein A
SpdB	Mobile element transfer protein
SpoIISA_toxin	Toxin SpoIISA, type II toxin-antitoxin system
SpoIISB_antitox	Antitoxin SpoIISB, type II toxin-antitoxin system
StbA	StbA protein
Sulfolobus_pRN	Sulfolobus plasmid regulatory protein
T4SS	Type IV secretion system proteins
T4SS-DNA_transf	Type IV secretory system Conjugative DNA transfer
Toprim	Toprim domain
Toprim_2	Toprim-like
Toprim_3	Toprim domain
Toprim_N	DNA primase catalytic core, N-terminal domain
ToxN_toxin	Toxin ToxN, type III toxin-antitoxin system
TpcC	Conjugative transposon protein TcpC
Tra_M	TraM protein, DNA-binding
TraA	TraA
TraB	TraB family
TraC	TraC-like protein
TraC_F_IV	F pilus assembly Type-IV secretion system for plasmid transfer
TraD	Conjugal transfer protein TraD
TraE	TraE protein
TraF	F plasmid transfer operon protein
TraF_2	F plasmid transfer operon, TraF, protein
TraG_N	TraG-like protein, N-terminal region
TraG-D_C	TraM recognition site of TraD and TraG
TraH	Conjugative relaxosome accessory transposon protein
TraK	TraK protein
TraN	Type-1V conjugative transfer system mating pair stabilisation
TraP	TraP protein
TraS	Plasmid conjugative transfer entry exclusion protein TraS
TraV	Type IV conjugative transfer system lipoprotein (TraV)
TraW_N	Sex factor F TraW protein N terminal
TraY	TraY domain
TrbC	TrbC/VIRB2 family
TrbC_Ftype	Type-F conjugative transfer system pilin assembly protein
TrbE	Conjugal transfer protein TrbE
TrbI	Bacterial conjugation TrbI-like protein
TrbI_Ftype	Type-F conjugative transfer system protein (TrbI_Ftype)
TrbL	TrbL/VirB6 plasmid conjugal transfer protein
TrfA	TrfA protein
TrwB_AAD_bind	Type IV secretion-system coupling protein DNA-binding domain
TrwC	TrwC relaxase
UPF0150	Uncharacterised protein family (UPF0150)
YafO_toxin	Toxin YafO, type II toxin-antitoxin system
YcfA	Toxin-antitoxin system
YopX	YopX protein
Zeta_toxin	Zeta toxin
