# Supplementary material for: Shotgun metagenomics reveals a wide array of antibiotic resistance genes and mobile elements in a polluted lake in India
Source: Front Microbiol. 2014 Dec 2;5:648. doi: 10.3389/fmicb.2014.00648 (PMC4251439; doi:10.3389/fmicb.2014.00648)
Supplement: Supplementary file 8 [file Table8.XLSX]

## Sheet: Sheet1
Table S8. Complete list of GO molecular functions derived from the Pfam family data, in counts per million reads
GO ID	GO-term	Indian lake	Swedish lake	Log fold change
		(per million reads)	(per million reads)
GO:0003713	transcription coactivator activity	36.2789	0	10.5938
GO:0050524	coenzyme-B sulfoethylthiotransferase activity	7.18057	0	8.26064
GO:0016300	tRNA (uracil) methyltransferase activity	6.8088	0	8.1842
GO:0047605	acetolactate decarboxylase activity	4.04694	0	7.43701
GO:0008657	DNA topoisomerase (ATP-hydrolyzing) inhibitor activity	3.47235	0	7.21747
GO:0003849	3-deoxy-7-phosphoheptulonate synthase activity	3.43834	0	7.20336
GO:0005328	neurotransmitter:sodium symporter activity	22.6305	0.149412	7.03367
GO:0008811	chloramphenicol O-acetyltransferase activity	2.67484	0	6.84389
GO:0015099	nickel cation transmembrane transporter activity	2.23528	0	6.58736
GO:0008488	gamma-glutamyl carboxylase activity	2.05716	0	6.46887
GO:0004474	malate synthase activity	2.01103	0	6.43652
GO:0008772	[isocitrate dehydrogenase (NADP+)] kinase activity	1.80858	0	6.28531
GO:0003690	double-stranded DNA binding	1.72377	0	6.21692
GO:0001733	galactosylceramide sulfotransferase activity	1.58968	0	6.10173
GO:0008829	dCTP deaminase activity	1.5061	0	6.02498
GO:0042925	benzoate transporter activity	1.174	0	5.67184
GO:0008774	acetaldehyde dehydrogenase (acetylating) activity	1.13426	0	5.62315
GO:0008852	exodeoxyribonuclease I activity	1.05583	0	5.52196
GO:0008771	[citrate (pro-3S)-lyase] ligase activity	1.01734	0	5.46956
GO:0015658	branched-chain aliphatic amino acid transmembrane transporter activity	1.0108	0	5.46047
GO:0016158	3-phytase activity	0.972321	0	5.40577
GO:0034228	ethanolamine transmembrane transporter activity	0.946707	0	5.36818
GO:0033990	ectoine synthase activity	0.910417	0	5.31318
GO:0047200	tetrahydrodipicolinate N-acetyltransferase activity	0.809492	0	5.14819
GO:0016989	sigma factor antagonist activity	0.793555	0	5.12032
GO:0003887	DNA-directed DNA polymerase activity	4408.83	130.292	5.08032
GO:0015655	alanine:sodium symporter activity	19.4341	0.553106	5.07663
GO:0008704	5-carboxymethyl-2-hydroxymuconate delta-isomerase activity	0.760198	0	5.06018
GO:0008241	peptidyl-dipeptidase activity	0.735283	0	5.01357
GO:0016852	sirohydrochlorin cobaltochelatase activity	4.77538	0.131483	4.95261
GO:0004721	phosphoprotein phosphatase activity	0.703048	0	4.95094
GO:0004725	protein tyrosine phosphatase activity	0.703048	0	4.95094
GO:0050080	malonyl-CoA decarboxylase activity	0.70283	0	4.95051
GO:0003688	DNA replication origin binding	0.667693	0	4.87897
GO:0010309	acireductone dioxygenase [iron(II)-requiring] activity	0.664918	0	4.87316
GO:0043768	S-ribosylhomocysteine lyase activity	0.629191	0	4.79628
GO:0030410	nicotianamine synthase activity	0.60771	0	4.748
GO:0030058	amine dehydrogenase activity	0.589574	0	4.70594
GO:0009020	tRNA (guanosine-2'-O-)-methyltransferase activity	0.554163	0	4.6201
GO:0004450	isocitrate dehydrogenase (NADP+) activity	14.3413	0.588158	4.55369
GO:0016163	nitrogenase activity	0.515734	0	4.52078
GO:0015114	phosphate ion transmembrane transporter activity	0.501006	0	4.48083
GO:0034618	arginine binding	0.471386	0	4.39697
GO:0008514	organic anion transmembrane transporter activity	0.441581	0	4.30735
GO:0048029	monosaccharide binding	3.09025	0.147939	4.18297
GO:0042802	identical protein binding	3.08782	0.149412	4.1695
GO:0003968	RNA-directed RNA polymerase activity	0.389681	0	4.13664
GO:0009015	N-succinylarginine dihydrolase activity	0.376605	0	4.09024
GO:0015321	sodium-dependent phosphate transmembrane transporter activity	19.2176	1.11286	4.08172
GO:0015556	C4-dicarboxylate transmembrane transporter activity	3.64023	0.194236	4.07273
GO:0015288	porin activity	6.85288	0.42004	3.95454
GO:0015087	cobalt ion transmembrane transporter activity	4.9838	0.302756	3.94
GO:0008990	rRNA (guanine-N2-)-methyltransferase activity	0.308721	0	3.822
GO:0004521	endoribonuclease activity	0.284847	0	3.71441
GO:0016812	hydrolase activity, acting on carbon-nitrogen (but not peptide) bonds, in cyclic amides	0.263369	0	3.61024
GO:0008791	arginine N-succinyltransferase activity	0.260974	0	3.59815
GO:0004126	cytidine deaminase activity	0.260689	0	3.5967
GO:0015385	sodium:hydrogen antiporter activity	2.83015	0.214743	3.58236
GO:0003993	acid phosphatase activity	0.253632	0	3.56042
GO:0004848	ureidoglycolate hydrolase activity	0.246558	0	3.52312
GO:0004026	alcohol O-acetyltransferase activity	0.236108	0	3.46618
GO:0005133	interferon-gamma receptor binding	0.234897	0	3.45943
GO:0033897	ribonuclease T2 activity	0.234897	0	3.45943
GO:0004074	biliverdin reductase activity	0.231226	0	3.43879
GO:0000150	recombinase activity	344.353	31.7998	3.43583
GO:0008924	malate dehydrogenase (quinone) activity	1.86195	0.154304	3.40662
GO:0003916	DNA topoisomerase activity	1156.02	109.451	3.40053
GO:0008170	N-methyltransferase activity	358.803	35.7261	3.32729
GO:0000334	3-hydroxyanthranilate 3,4-dioxygenase activity	0.209155	0	3.30803
GO:0016817	hydrolase activity, acting on acid anhydrides	9.48564	0.952811	3.28392
GO:0008982	protein-N(PI)-phosphohistidine-sugar phosphotransferase activity	5.2388	0.517429	3.28221
GO:0004497	monooxygenase activity	0.199768	0	3.24861
GO:0046559	alpha-glucuronidase activity	1.86445	0.175628	3.24512
GO:0004620	phospholipase activity	3.78953	0.383375	3.22831
GO:0016462	pyrophosphatase activity	5.90957	0.611092	3.2249
GO:0004146	dihydrofolate reductase activity	20.1477	2.23731	3.15739
GO:0008158	hedgehog receptor activity	0.176897	0	3.09269
GO:0004527	exonuclease activity	0.167421	0	3.0228
GO:0008253	5'-nucleotidase activity	2.90874	0.357991	2.94232
GO:0008948	oxaloacetate decarboxylase activity	3.90341	0.528235	2.83137
GO:0015081	sodium ion transmembrane transporter activity	3.90341	0.528235	2.83137
GO:0004057	arginyltransferase activity	6.4211	0.923264	2.76703
GO:0008773	[protein-PII] uridylyltransferase activity	12.3457	1.80771	2.75589
GO:0004888	transmembrane signaling receptor activity	1.14988	0.155993	2.70874
GO:0005247	voltage-gated chloride channel activity	21.5117	3.35425	2.67257
GO:0005451	monovalent cation:hydrogen antiporter activity	11.4268	1.83712	2.62153
GO:0009036	Type II site-specific deoxyribonuclease activity	22.6447	3.72855	2.59492
GO:0016881	acid-amino acid ligase activity	1.35993	0.219989	2.50637
GO:0009007	site-specific DNA-methyltransferase (adenine-specific) activity	51.6701	9.55164	2.43262
GO:0003994	aconitate hydratase activity	9.16937	1.69891	2.41609
GO:0004417	hydroxyethylthiazole kinase activity	7.23895	1.34081	2.41229
GO:0003848	2-amino-4-hydroxy-6-hydroxymethyldihydropteridine diphosphokinase activity	55.3294	10.986	2.32991
GO:0003774	motor activity	26.1908	5.53707	2.23705
GO:0004516	nicotinate phosphoribosyltransferase activity	7.76912	1.74343	2.14087
GO:0005351	sugar:hydrogen symporter activity	33.3687	7.83214	2.08771
GO:0008965	phosphoenolpyruvate-protein phosphotransferase activity	9.82984	2.30982	2.07823
GO:0015297	antiporter activity	61.1425	14.4674	2.07759
GO:0015238	drug transmembrane transporter activity	61.1425	14.4674	2.07759
GO:0008964	phosphoenolpyruvate carboxylase activity	9.07861	2.21987	2.02054
GO:0015075	ion transmembrane transporter activity	7.52867	1.88733	1.9827
GO:0008176	tRNA (guanine-N7-)-methyltransferase activity	8.26901	2.08179	1.97779
GO:0008121	ubiquinol-cytochrome-c reductase activity	0.560569	0.125506	1.97084
GO:0015097	mercury ion transmembrane transporter activity	2.78752	0.706265	1.9456
GO:0008814	citrate CoA-transferase activity	5.13524	1.35653	1.90232
GO:0005198	structural molecule activity	1174.98	318.538	1.88302
GO:0016774	phosphotransferase activity, carboxyl group as acceptor	24.2531	6.95198	1.7992
GO:0003677	DNA binding	7694	2262.75	1.76564
GO:0004334	fumarylacetoacetase activity	0.550514	0.151973	1.70989
GO:0003678	DNA helicase activity	74.2197	23.4722	1.65986
GO:0050568	protein-glutamine glutaminase activity	4.50813	1.42447	1.646
GO:0042410	6-carboxyhexanoate-CoA ligase activity	1.49794	0.466371	1.63498
GO:0004619	phosphoglycerate mutase activity	11.6952	3.80629	1.61348
GO:0047355	CDP-glycerol glycerophosphotransferase activity	2.2293	0.717637	1.60392
GO:0003896	DNA primase activity	64.3478	21.3007	1.59393
GO:0004332	fructose-bisphosphate aldolase activity	1.02577	0.328968	1.57384
GO:0016790	thiolester hydrolase activity	9.8359	3.2989	1.56928
GO:0008508	bile acid:sodium symporter activity	76.071	25.6899	1.56527
GO:0008984	protein-glutamate methylesterase activity	14.8135	5.04566	1.54938
GO:0004096	catalase activity	10.8469	3.85657	1.48625
GO:0016994	precorrin-6A reductase activity	4.09357	1.48475	1.44875
GO:0001882	nucleoside binding	26.1861	9.63882	1.43965
GO:0008882	[glutamate-ammonia-ligase] adenylyltransferase activity	9.08015	3.46561	1.38359
GO:0008733	L-arabinose isomerase activity	2.76985	1.0508	1.37861
GO:0016993	precorrin-8X methylmutase activity	8.20689	3.16239	1.36927
GO:0008324	cation transmembrane transporter activity	166.378	65.1292	1.35277
GO:0030269	tetrahydromethanopterin S-methyltransferase activity	12.2175	4.82003	1.33759
GO:0015105	arsenite transmembrane transporter activity	3.37913	1.33183	1.32802
GO:0016407	acetyltransferase activity	1.51658	0.590467	1.32679
GO:0004871	signal transducer activity	288.492	118.396	1.28474
GO:0043115	precorrin-2 dehydrogenase activity	8.93397	3.66508	1.28003
GO:0004371	glycerone kinase activity	10.6177	4.36211	1.27881
GO:0003941	L-serine ammonia-lyase activity	3.17803	1.30644	1.26741
GO:0003729	mRNA binding	58.2975	24.6489	1.24112
GO:0004014	adenosylmethionine decarboxylase activity	7.95661	3.37561	1.23125
GO:0004357	glutamate-cysteine ligase activity	9.89911	4.20932	1.2291
GO:0015501	glutamate:sodium symporter activity	1.85922	0.78328	1.22258
GO:0042279	nitrite reductase (cytochrome, ammonia-forming) activity	9.65865	4.20327	1.19578
GO:0004017	adenylate kinase activity	2.10665	0.926326	1.16523
GO:0017153	sodium:dicarboxylate symporter activity	19.6203	8.89378	1.1394
GO:0008759	UDP-3-O-[3-hydroxymyristoyl] N-acetylglucosamine deacetylase activity	42.1603	19.2581	1.12946
GO:0004643	phosphoribosylaminoimidazolecarboxamide formyltransferase activity	20.8454	9.59958	1.11678
GO:0008889	glycerophosphodiester phosphodiesterase activity	15.5097	7.21195	1.1022
GO:0004174	electron-transferring-flavoprotein dehydrogenase activity	1.00104	0.454348	1.10036
GO:0004018	N6-(1,2-dicarboxyethyl)AMP AMP-lyase (fumarate-forming) activity	2.75233	1.27685	1.09403
GO:0003937	IMP cyclohydrolase activity	20.8454	9.80119	1.08687
GO:0016773	phosphotransferase activity, alcohol group as acceptor	129.478	61.0566	1.08419
GO:0016714	oxidoreductase activity, acting on paired donors, with incorporation or reduction of molecular oxygen, reduced pteridine as one donor, and incorporation of one atom of oxygen	1.23131	0.571861	1.07565
GO:0008193	tRNA guanylyltransferase activity	1.20452	0.560421	1.0725
GO:0015116	sulfate transmembrane transporter activity	24.9589	11.9331	1.06311
GO:0004386	helicase activity	114.64	54.9315	1.06109
GO:0015299	solute:hydrogen antiporter activity	54.5172	26.2104	1.0559
GO:0008898	homocysteine S-methyltransferase activity	16.2051	7.83371	1.04645
GO:0015232	heme transporter activity	5.64117	2.76846	1.02072
GO:0015093	ferrous iron transmembrane transporter activity	28.432	14.2061	0.999807
GO:0008901	ferredoxin hydrogenase activity	1.51941	0.763114	0.971931
GO:0018024	histone-lysine N-methyltransferase activity	0.311772	0.147688	0.969793
GO:0015225	biotin transporter activity	4.71234	2.41933	0.955071
GO:0019825	oxygen binding	3.82977	1.98363	0.940957
GO:0046353	aminoglycoside 3-N-acetyltransferase activity	2.42551	1.26423	0.927378
GO:0008083	growth factor activity	0.452046	0.228456	0.916441
GO:0003908	methylated-DNA-[protein]-cysteine S-methyltransferase activity	1.16638	0.610093	0.909194
GO:0008767	UDP-galactopyranose mutase activity	0.913014	0.477463	0.90261
GO:0008940	nitrate reductase activity	6.71743	3.58941	0.899787
GO:0015205	nucleobase transmembrane transporter activity	1.28034	0.680265	0.889613
GO:0046914	transition metal ion binding	25.0826	13.5306	0.88931
GO:0030272	5-formyltetrahydrofolate cyclo-ligase activity	9.86674	5.32831	0.88598
GO:0008080	N-acetyltransferase activity	237.017	129.34	0.873709
GO:0004373	glycogen (starch) synthase activity	2.11301	1.14894	0.86575
GO:0016836	hydro-lyase activity	21.39	11.7463	0.863432
GO:0016846	carbon-sulfur lyase activity	3.25692	1.79938	0.847662
GO:0004040	amidase activity	17.3704	9.64416	0.847345
GO:0008375	acetylglucosaminyltransferase activity	1.42642	0.783203	0.845869
GO:0004519	endonuclease activity	95.2716	53.596	0.829643
GO:0008430	selenium binding	2.34086	1.30891	0.827411
GO:0004612	phosphoenolpyruvate carboxykinase (ATP) activity	19.396	10.963	0.82178
GO:0016798	hydrolase activity, acting on glycosyl bonds	6.79397	3.84974	0.815695
GO:0004789	thiamine-phosphate diphosphorylase activity	16.2554	9.26348	0.809723
GO:0030151	molybdenum ion binding	39.1864	22.4025	0.806046
GO:0016655	oxidoreductase activity, acting on NADH or NADPH, quinone or similar compound as acceptor	8.95631	5.14269	0.797586
GO:0004820	glycine-tRNA ligase activity	36.4366	21.0584	0.790316
GO:0043565	sequence-specific DNA binding	260.367	151.491	0.781215
GO:0003697	single-stranded DNA binding	64.5923	38.0998	0.761214
GO:0008939	nicotinate-nucleotide-dimethylbenzimidazole phosphoribosyltransferase activity	8.18948	4.86047	0.749852
GO:0008750	NAD(P)+ transhydrogenase (AB-specific) activity	5.21224	3.09613	0.747022
GO:0051920	peroxiredoxin activity	29.3597	17.8534	0.716897
GO:0070403	NAD+ binding	17.8445	10.871	0.713776
GO:0004826	phenylalanine-tRNA ligase activity	30.3458	18.6422	0.702223
GO:0050797	thymidylate synthase (FAD) activity	12.2827	7.54416	0.701468
GO:0003855	3-dehydroquinate dehydratase activity	13.9816	8.66354	0.689018
GO:0008855	exodeoxyribonuclease VII activity	22.8335	14.1963	0.684732
GO:0008531	riboflavin kinase activity	20.4975	12.8311	0.674816
GO:0016645	oxidoreductase activity, acting on the CH-NH group of donors	2.85299	1.77929	0.674079
GO:0008813	chorismate lyase activity	0.258386	0.154669	0.661897
GO:0043752	adenosylcobinamide kinase activity	6.43783	4.07048	0.658327
GO:0004832	valine-tRNA ligase activity	8.127	5.17529	0.648714
GO:0030145	manganese ion binding	42.8141	27.4709	0.639737
GO:0005488	binding	17.1988	11.0437	0.637991
GO:0003724	RNA helicase activity	436.081	282.79	0.624826
GO:0016153	urocanate hydratase activity	15.1554	9.89173	0.614353
GO:0043140	ATP-dependent 3'-5' DNA helicase activity	5.67295	3.70202	0.612621
GO:0004602	glutathione peroxidase activity	4.07896	2.66678	0.608736
GO:0004835	tubulin-tyrosine ligase activity	0.281876	0.177936	0.60029
GO:0003913	DNA photolyase activity	23.3212	15.5676	0.582371
GO:0004764	shikimate 3-dehydrogenase (NADP+) activity	7.65315	5.10465	0.582041
GO:0009002	serine-type D-Ala-D-Ala carboxypeptidase activity	8.27688	5.52142	0.58201
GO:0004788	thiamine diphosphokinase activity	5.77178	3.85166	0.580624
GO:0008883	glutamyl-tRNA reductase activity	13.6398	9.21691	0.564281
GO:0033856	pyridoxine 5'-phosphate synthase activity	10.9218	7.39552	0.56101
GO:0034257	nicotinamide riboside transporter activity	4.16256	2.8155	0.560213
GO:0004828	serine-tRNA ligase activity	14.1703	9.64598	0.553747
GO:0009982	pseudouridine synthase activity	68.1024	46.3958	0.553477
GO:0042132	fructose 1,6-bisphosphate 1-phosphatase activity	21.8953	14.9166	0.552978
GO:0004115	3',5'-cyclic-AMP phosphodiesterase activity	1.28179	0.86758	0.550753
GO:0004523	ribonuclease H activity	11.3735	7.89872	0.524675
GO:0008113	peptide-methionine-(S)-S-oxide reductase activity	27.9394	19.5127	0.517366
GO:0008146	sulfotransferase activity	4.46807	3.12124	0.51428
GO:0017150	tRNA dihydrouridine synthase activity	21.1647	14.8321	0.512253
GO:0008173	RNA methyltransferase activity	50.8637	35.6613	0.511995
GO:0008745	N-acetylmuramoyl-L-alanine amidase activity	22.189	15.5556	0.511762
GO:0004872	receptor activity	79.2781	55.7514	0.507734
GO:0008705	methionine synthase activity	31.092	22.1015	0.491956
GO:0008276	protein methyltransferase activity	14.7456	10.481	0.491576
GO:0019205	nucleobase-containing compound kinase activity	13.129	9.34462	0.489506
GO:0008770	[acyl-carrier-protein] phosphodiesterase activity	1.8619	1.32525	0.483246
GO:0004045	aminoacyl-tRNA hydrolase activity	20.7956	14.8757	0.482679
GO:0003856	3-dehydroquinate synthase activity	15.6333	11.2135	0.478528
GO:0004190	aspartic-type endopeptidase activity	23.4083	16.9875	0.461994
GO:0008026	ATP-dependent helicase activity	85.7917	62.4438	0.458133
GO:0004797	thymidine kinase activity	3.66805	2.66953	0.454996
GO:0008134	transcription factor binding	134.802	98.725	0.449268
GO:0005509	calcium ion binding	41.0784	30.1753	0.444714
GO:0016830	carbon-carbon lyase activity	8.70112	6.40124	0.441455
GO:0005415	nucleoside:sodium symporter activity	1.44823	1.06095	0.440555
GO:0004794	L-threonine ammonia-lyase activity	3.60172	2.66936	0.428931
GO:0048027	mRNA 5'-UTR binding	0.312088	0.229462	0.407785
GO:0008168	methyltransferase activity	358.99	271.508	0.402917
GO:0016841	ammonia-lyase activity	14.6317	11.0782	0.40063
GO:0005215	transporter activity	995.285	755.988	0.396735
GO:0004372	glycine hydroxymethyltransferase activity	31.119	23.6884	0.393275
GO:0016638	oxidoreductase activity, acting on the CH-NH2 group of donors	17.0003	12.9446	0.392579
GO:0030699	glycine reductase activity	4.12274	3.13541	0.392379
GO:0004329	formate-tetrahydrofolate ligase activity	18.6391	14.2021	0.391663
GO:0004665	prephenate dehydrogenase (NADP+) activity	11.8369	9.05811	0.385135
GO:0008977	prephenate dehydrogenase activity	11.8369	9.05811	0.385135
GO:0005507	copper ion binding	29.5643	22.6803	0.382072
GO:0030983	mismatched DNA binding	76.5268	59.0155	0.37474
GO:0003700	sequence-specific DNA binding transcription factor activity	569.041	444.012	0.357916
GO:0003911	DNA ligase (NAD+) activity	24.4986	19.1298	0.356484
GO:0004639	phosphoribosylaminoimidazolesuccinocarboxamide synthase activity	19.4329	15.2043	0.353539
GO:0004488	methylenetetrahydrofolate dehydrogenase (NADP+) activity	24.6762	19.4844	0.340432
GO:0016772	transferase activity, transferring phosphorus-containing groups	84.902	67.2395	0.336386
GO:0016787	hydrolase activity	572.958	455.484	0.331013
GO:0002161	aminoacyl-tRNA editing activity	24.371	19.3907	0.329445
GO:0004020	adenylylsulfate kinase activity	7.28829	5.81559	0.324481
GO:0008716	D-alanine-D-alanine ligase activity	30.3168	24.2827	0.31991
GO:0000049	tRNA binding	55.4684	44.475	0.318523
GO:0051539	4 iron, 4 sulfur cluster binding	96.6725	77.5172	0.318503
GO:0004478	methionine adenosyltransferase activity	35.3788	28.4945	0.311967
GO:0004140	dephospho-CoA kinase activity	14.6261	11.8279	0.305808
GO:0008899	homoserine O-succinyltransferase activity	2.31809	1.87317	0.304024
GO:0016853	isomerase activity	71.4636	58.0152	0.300668
GO:0050660	flavin adenine dinucleotide binding	178.742	145.475	0.297066
GO:0003676	nucleic acid binding	341.95	278.74	0.294844
GO:0004176	ATP-dependent peptidase activity	49.4597	40.3251	0.29442
GO:0019843	rRNA binding	34.7478	28.3323	0.294251
GO:0004673	protein histidine kinase activity	16.0736	13.1152	0.29298
GO:0003723	RNA binding	957.626	783.546	0.289436
GO:0050380	undecaprenyl-diphosphatase activity	20.7011	16.9374	0.289139
GO:0008081	phosphoric diester hydrolase activity	79.7427	65.4629	0.284582
GO:0042578	phosphoric ester hydrolase activity	11.6562	9.57419	0.283243
GO:0008270	zinc ion binding	298.976	246.277	0.279724
GO:0016876	ligase activity, forming aminoacyl-tRNA and related compounds	51.0747	42.098	0.278716
GO:0008408	3'-5' exonuclease activity	81.1297	67.0325	0.275282
GO:0008658	penicillin binding	96.4373	79.7973	0.273179
GO:0004664	prephenate dehydratase activity	11.2116	9.31671	0.266491
GO:0047465	N-acylglucosamine-6-phosphate 2-epimerase activity	1.17935	0.977128	0.265551
GO:0008686	3,4-dihydroxy-2-butanone-4-phosphate synthase activity	11.6248	9.66893	0.265189
GO:0051082	unfolded protein binding	56.7352	47.4459	0.257843
GO:0050485	oxidoreductase activity, acting on X-H and Y-H to form an X-Y bond, with a disulfide as acceptor	6.82315	5.71365	0.255063
GO:0004252	serine-type endopeptidase activity	113.036	95.2601	0.246776
GO:0005524	ATP binding	3375.62	2846.39	0.246021
GO:0016755	transferase activity, transferring amino-acyl groups	11.5061	9.71173	0.244058
GO:0015128	gluconate transmembrane transporter activity	6.51559	5.50571	0.242015
GO:0009378	four-way junction helicase activity	38.2462	32.3754	0.240259
GO:0048472	threonine-phosphate decarboxylase activity	5.72882	4.85028	0.239105
GO:0004781	sulfate adenylyltransferase (ATP) activity	6.04269	5.11695	0.238895
GO:0016791	phosphatase activity	10.7391	9.11879	0.235405
GO:0005542	folic acid binding	10.1836	8.64869	0.235106
GO:0004144	diacylglycerol O-acyltransferase activity	0.509502	0.429379	0.23502
GO:0008914	leucyltransferase activity	5.40351	4.61348	0.226973
GO:0004765	shikimate kinase activity	13.2762	11.3415	0.226789
GO:0016831	carboxy-lyase activity	41.9222	35.8644	0.225025
GO:0015078	hydrogen ion transmembrane transporter activity	52.234	44.6933	0.224821
GO:0046429	4-hydroxy-3-methylbut-2-en-1-yl diphosphate synthase activity	12.3259	10.5621	0.222333
GO:0009678	hydrogen-translocating pyrophosphatase activity	34.9554	29.9775	0.221474
GO:0008839	dihydrodipicolinate reductase activity	13.6309	11.7139	0.218258
GO:0046912	transferase activity, transferring acyl groups, acyl groups converted into alkyl on transfer	17.8854	15.3791	0.217507
GO:0016820	hydrolase activity, acting on acid anhydrides, catalyzing transmembrane movement of substances	43.3689	37.3058	0.217133
GO:0016887	ATPase activity	450.865	389.453	0.211236
GO:0046961	proton-transporting ATPase activity, rotational mechanism	33.9406	29.4781	0.203217
GO:0008757	S-adenosylmethionine-dependent methyltransferase activity	2.96055	2.56984	0.202461
GO:0004427	inorganic diphosphatase activity	41.2579	35.8941	0.200804
GO:0016763	transferase activity, transferring pentosyl groups	13.7987	12.0223	0.198463
GO:0004829	threonine-tRNA ligase activity	2.92381	2.54549	0.198199
GO:0000179	rRNA (adenine-N6,N6-)-dimethyltransferase activity	21.0422	18.3421	0.19789
GO:0046873	metal ion transmembrane transporter activity	37.0094	32.2663	0.19773
GO:0003871	5-methyltetrahydropteroyltriglutamate-homocysteine S-methyltransferase activity	6.10122	5.31749	0.197537
GO:0016746	transferase activity, transferring acyl groups	95.1388	83.0585	0.195855
GO:0046917	triphosphoribosyl-dephospho-CoA synthase activity	5.94913	5.23871	0.182699
GO:0070402	NADPH binding	6.73103	5.93228	0.181565
GO:0008887	glycerate kinase activity	3.74116	3.29883	0.180323
GO:0004520	endodeoxyribonuclease activity	10.1885	9.00044	0.178438
GO:0008565	protein transporter activity	66.1924	58.5592	0.176703
GO:0004514	nicotinate-nucleotide diphosphorylase (carboxylating) activity	14.6709	13.0035	0.17376
GO:0004834	tryptophan synthase activity	8.87584	7.87558	0.172014
GO:0003684	damaged DNA binding	50.8666	45.2475	0.168797
GO:0004594	pantothenate kinase activity	11.8743	10.6611	0.155159
GO:0008479	queuine tRNA-ribosyltransferase activity	22.0416	19.8711	0.149387
GO:0005525	GTP binding	407.529	368.78	0.144135
GO:0016805	dipeptidase activity	25.1004	22.7397	0.142359
GO:0003922	GMP synthase (glutamine-hydrolyzing) activity	13.7274	12.4447	0.141277
GO:0003847	1-alkyl-2-acetylglycerophosphocholine esterase activity	0.561735	0.510073	0.133333
GO:0046933	hydrogen ion transporting ATP synthase activity, rotational mechanism	42.1753	38.4604	0.132949
GO:0003924	GTPase activity	114.521	104.536	0.131579
GO:0000062	fatty-acyl-CoA binding	2.30131	2.10639	0.126333
GO:0030234	enzyme regulator activity	17.556	16.1014	0.12461
GO:0000166	nucleotide binding	597.964	549.344	0.122344
GO:0004109	coproporphyrinogen oxidase activity	2.95312	2.7138	0.120922
GO:0004634	phosphopyruvate hydratase activity	34.5977	31.8197	0.120671
GO:0008649	rRNA methyltransferase activity	32.7415	30.245	0.11434
GO:0016765	transferase activity, transferring alkyl or aryl (other than methyl) groups	64.1724	59.4268	0.110797
GO:0004177	aminopeptidase activity	40.6594	37.8239	0.104226
GO:0003840	gamma-glutamyltransferase activity	17.3558	16.1512	0.103627
GO:0016301	kinase activity	73.8935	68.8443	0.102078
GO:0015450	P-P-bond-hydrolysis-driven protein transmembrane transporter activity	9.03124	8.41674	0.10139
GO:0004799	thymidylate synthase activity	10.4016	9.69539	0.101191
GO:0008198	ferrous iron binding	4.26927	3.98133	0.100167
GO:0004592	pantoate-beta-alanine ligase activity	12.2244	11.4098	0.0992957
GO:0016651	oxidoreductase activity, acting on NADH or NADPH	63.6713	59.6213	0.0947789
GO:0004817	cysteine-tRNA ligase activity	8.55354	8.00882	0.0946632
GO:0036094	small molecule binding	0.586067	0.548711	0.0912381
GO:0016757	transferase activity, transferring glycosyl groups	57.4528	54.0105	0.0891017
GO:0000175	3'-5'-exoribonuclease activity	4.11086	3.8688	0.0870426
GO:0004336	galactosylceramidase activity	0.191832	0.179294	0.0865513
GO:0000155	two-component sensor activity	234.244	220.8	0.085258
GO:0003978	UDP-glucose 4-epimerase activity	0.94625	0.897184	0.0749074
GO:0004719	protein-L-isoaspartate (D-aspartate) O-methyltransferase activity	22.2069	21.096	0.0739588
GO:0008519	ammonium transmembrane transporter activity	21.8007	20.7559	0.0707738
GO:0030955	potassium ion binding	23.799	22.6818	0.0692989
GO:0004743	pyruvate kinase activity	23.799	22.6818	0.0692989
GO:0004358	glutamate N-acetyltransferase activity	13.0572	12.4622	0.0671651
GO:0051536	iron-sulfur cluster binding	624.529	596.261	0.0668203
GO:0004807	triose-phosphate isomerase activity	15.9774	15.2574	0.0664228
GO:0016832	aldehyde-lyase activity	19.6619	18.7989	0.0646784
GO:0008236	serine-type peptidase activity	57.4206	54.9821	0.0625791
GO:0008837	diaminopimelate epimerase activity	13.7396	13.1671	0.0612977
GO:0042626	ATPase activity, coupled to transmembrane movement of substances	75.4384	72.3979	0.0593325
GO:0000287	magnesium ion binding	156.374	150.433	0.0558734
GO:0004618	phosphoglycerate kinase activity	24.9927	24.0558	0.0550694
GO:0004812	aminoacyl-tRNA ligase activity	301.519	290.771	0.0523598
GO:0003796	lysozyme activity	4.46986	4.31174	0.0516819
GO:0008409	5'-3' exonuclease activity	11.4663	11.1117	0.0452292
GO:0016620	oxidoreductase activity, acting on the aldehyde or oxo group of donors, NAD or NADP as acceptor	66.3481	64.3334	0.0444714
GO:0048037	cofactor binding	65.0448	63.2151	0.041149
GO:0015926	glucosidase activity	1.43922	1.39884	0.0403888
GO:0005471	ATP:ADP antiporter activity	1.76659	1.71987	0.0381488
GO:0018580	nitronate monooxygenase activity	12.3146	11.9968	0.0376442
GO:0004425	indole-3-glycerol-phosphate synthase activity	9.04216	8.81785	0.0361451
GO:0003743	translation initiation factor activity	34.8754	34.0159	0.0359778
GO:0008725	DNA-3-methyladenine glycosylase activity	10.1175	9.89752	0.0316322
GO:0016491	oxidoreductase activity	1415.99	1386.99	0.0298533
GO:0016884	carbon-nitrogen ligase activity, with glutamine as amido-N-donor	32.225	31.6507	0.0259217
GO:0003746	translation elongation factor activity	37.9127	37.2957	0.0236569
GO:0003942	N-acetyl-gamma-glutamyl-phosphate reductase activity	14.7282	14.4883	0.0236485
GO:0004411	homogentisate 1,2-dioxygenase activity	1.5444	1.52588	0.0171386
GO:0008736	L-fucose isomerase activity	3.01128	2.9761	0.0168219
GO:0050570	4-hydroxythreonine-4-phosphate dehydrogenase activity	10.3557	10.244	0.0156002
GO:0004655	porphobilinogen synthase activity	11.6782	11.5556	0.015204
GO:0016868	intramolecular transferase activity, phosphotransferases	90.3039	89.381	0.0148158
GO:0008534	oxidized purine base lesion DNA N-glycosylase activity	3.30781	3.28229	0.0110968
GO:0008097	5S rRNA binding	7.14228	7.09033	0.0104969
GO:0016857	racemase and epimerase activity, acting on carbohydrates and derivatives	13.6045	13.5143	0.00958201
GO:0008987	quinolinate synthetase A activity	16.4696	16.3716	0.00860187
GO:0016984	ribulose-bisphosphate carboxylase activity	2.87635	2.86031	0.00800214
GO:0016780	phosphotransferase activity, for other substituted phosphate groups	19.4094	19.4204	-0.000813976
GO:0046872	metal ion binding	469.059	469.684	-0.0019229
GO:0004824	lysine-tRNA ligase activity	2.73972	2.75116	-0.00596174
GO:0009029	tetraacyldisaccharide 4'-kinase activity	8.61481	8.65776	-0.00715672
GO:0004637	phosphoribosylamine-glycine ligase activity	14.1394	14.2123	-0.00741542
GO:0003918	DNA topoisomerase (ATP-hydrolyzing) activity	58.7156	59.1983	-0.0118091
GO:0004813	alanine-tRNA ligase activity	29.6091	29.8762	-0.0129468
GO:0004455	ketol-acid reductoisomerase activity	11.9923	12.1418	-0.0178389
GO:0000156	two-component response regulator activity	480.495	487.882	-0.02201
GO:0016829	lyase activity	94.6843	96.2304	-0.0233607
GO:0015035	protein disulfide oxidoreductase activity	18.9485	19.2891	-0.0256652
GO:0030246	carbohydrate binding	68.5145	69.972	-0.0303584
GO:0004359	glutaminase activity	3.71556	3.79801	-0.0314668
GO:0004814	arginine-tRNA ligase activity	35.1832	36.0244	-0.0340645
GO:0046983	protein dimerization activity	53.7774	55.0923	-0.0348357
GO:0004127	cytidylate kinase activity	8.60583	8.83013	-0.0370212
GO:0008962	phosphatidylglycerophosphatase activity	5.64866	5.79739	-0.0373433
GO:0008863	formate dehydrogenase (NAD+) activity	9.7241	10.0013	-0.0404537
GO:0016851	magnesium chelatase activity	15.5475	16.055	-0.0462712
GO:0003747	translation release factor activity	21.3292	22.0257	-0.0463055
GO:0004640	phosphoribosylanthranilate isomerase activity	8.80756	9.1312	-0.0519266
GO:0004152	dihydroorotate dehydrogenase activity	17.7	18.4223	-0.0576241
GO:0020037	heme binding	86.4888	90.2252	-0.0610008
GO:0004399	histidinol dehydrogenase activity	17.1029	17.8988	-0.0655391
GO:0003899	DNA-directed RNA polymerase activity	121.633	127.557	-0.0685959
GO:0016742	hydroxymethyl-, formyl- and related transferase activity	31.0179	32.5561	-0.0697753
GO:0016833	oxo-acid-lyase activity	6.94543	7.31695	-0.0749317
GO:0008963	phospho-N-acetylmuramoyl-pentapeptide-transferase activity	17.5139	18.4685	-0.0764708
GO:0005216	ion channel activity	9.54323	10.0998	-0.0815826
GO:0004853	uroporphyrinogen decarboxylase activity	33.1729	35.2129	-0.0860415
GO:0004150	dihydroneopterin aldolase activity	4.02405	4.28249	-0.0892941
GO:0016149	translation release factor activity, codon specific	14.5858	15.5207	-0.0894818
GO:0004518	nuclease activity	8.15321	8.67743	-0.0896498
GO:0045300	acyl-[acyl-carrier-protein] desaturase activity	0.580258	0.620727	-0.0935994
GO:0016874	ligase activity	87.3158	93.4067	-0.0972579
GO:0004748	ribonucleoside-diphosphate reductase activity, thioredoxin disulfide as acceptor	39.7156	42.4892	-0.0973353
GO:0009001	serine O-acetyltransferase activity	2.04583	2.19383	-0.0996552
GO:0015930	glutamate synthase activity	17.7229	19.0255	-0.102191
GO:0004424	imidazoleglycerol-phosphate dehydratase activity	7.92101	8.51965	-0.10481
GO:0008761	UDP-N-acetylglucosamine 2-epimerase activity	23.2524	25.0818	-0.109155
GO:0004550	nucleoside diphosphate kinase activity	10.4252	11.2715	-0.112363
GO:0004107	chorismate synthase activity	14.0806	15.2702	-0.11682
GO:0008818	cobalamin 5'-phosphate synthase activity	6.75463	7.34181	-0.119859
GO:0003883	CTP synthase activity	21.1958	23.0979	-0.123853
GO:0008927	mannonate dehydratase activity	0.83247	0.912564	-0.129048
GO:0030976	thiamine pyrophosphate binding	73.181	80.1901	-0.131914
GO:0004222	metalloendopeptidase activity	123.442	135.309	-0.132399
GO:0016888	endodeoxyribonuclease activity, producing 5'-phosphomonoesters	711.744	780.607	-0.133235
GO:0004356	glutamate-ammonia ligase activity	32.5787	35.8698	-0.138745
GO:0003906	DNA-(apurinic or apyrimidinic site) lyase activity	7.52372	8.29225	-0.1399
GO:0016799	hydrolase activity, hydrolyzing N-glycosyl compounds	7.52372	8.29225	-0.1399
GO:0008661	1-deoxy-D-xylulose-5-phosphate synthase activity	11.7607	12.9699	-0.140921
GO:0004143	diacylglycerol kinase activity	14.2057	15.7161	-0.145537
GO:0008410	CoA-transferase activity	11.0226	12.208	-0.147063
GO:0016903	oxidoreductase activity, acting on the aldehyde or oxo group of donors	45.5536	50.4488	-0.147182
GO:0009055	electron carrier activity	345.348	383.423	-0.150874
GO:0016616	oxidoreductase activity, acting on the CH-OH group of donors, NAD or NADP as acceptor	191.277	212.436	-0.151345
GO:0030170	pyridoxal phosphate binding	241.04	268.081	-0.153379
GO:0008897	holo-[acyl-carrier-protein] synthase activity	6.7022	7.48142	-0.158152
GO:0008312	7S RNA binding	10.7369	12.035	-0.164316
GO:0015234	thiamine transmembrane transporter activity	1.53266	1.72338	-0.166794
GO:0003824	catalytic activity	1282.38	1445.41	-0.172652
GO:0003919	FMN adenylyltransferase activity	10.1301	11.4441	-0.175562
GO:0051287	NAD binding	158.931	179.548	-0.175944
GO:0008762	UDP-N-acetylmuramate dehydrogenase activity	25.4058	28.8852	-0.185009
GO:0019239	deaminase activity	6.42603	7.32331	-0.187923
GO:0016879	ligase activity, forming carbon-nitrogen bonds	17.0156	19.3879	-0.188053
GO:0004003	ATP-dependent DNA helicase activity	6.34232	7.2892	-0.200059
GO:0003854	3-beta-hydroxy-delta5-steroid dehydrogenase activity	5.11247	5.88321	-0.201718
GO:0003735	structural constituent of ribosome	393.676	452.83	-0.201951
GO:0003935	GTP cyclohydrolase II activity	8.60512	9.93847	-0.207301
GO:0016429	tRNA (adenine-N1-)-methyltransferase activity	5.72797	6.62045	-0.208111
GO:0004525	ribonuclease III activity	8.48221	9.82752	-0.211841
GO:0004576	oligosaccharyl transferase activity	5.00298	5.85222	-0.225217
GO:0004315	3-oxoacyl-[acyl-carrier-protein] synthase activity	8.3873	9.83612	-0.22929
GO:0008685	2-C-methyl-D-erythritol 2,4-cyclodiphosphate synthase activity	8.10115	9.50082	-0.229311
GO:0016779	nucleotidyltransferase activity	789.605	927.777	-0.23264
GO:0016706	oxidoreductase activity, acting on paired donors, with incorporation or reduction of molecular oxygen, 2-oxoglutarate as one donor, and incorporation of one atom each of oxygen into both donors	3.84436	4.5223	-0.232998
GO:0000213	tRNA-intron endonuclease activity	6.46513	7.6096	-0.234355
GO:0008915	lipid-A-disaccharide synthase activity	16.0445	18.8819	-0.234608
GO:0004590	orotidine-5'-phosphate decarboxylase activity	12.3209	14.5387	-0.238367
GO:0016740	transferase activity	102.95	121.792	-0.242434
GO:0016597	amino acid binding	55.4975	65.686	-0.24307
GO:0018759	methenyltetrahydromethanopterin cyclohydrolase activity	3.88204	4.61036	-0.246691
GO:0016818	hydrolase activity, acting on acid anhydrides, in phosphorus-containing anhydrides	12.8838	15.3308	-0.250456
GO:0008171	O-methyltransferase activity	8.57427	10.2051	-0.250581
GO:0042624	ATPase activity, uncoupled	637.576	760.266	-0.253898
GO:0010181	FMN binding	62.2255	74.723	-0.263954
GO:0050661	NADP binding	46.5925	56.0015	-0.265247
GO:0004134	4-alpha-glucanotransferase activity	16.0646	19.3268	-0.266362
GO:0004784	superoxide dismutase activity	20.3081	24.5659	-0.274311
GO:0015129	lactate transmembrane transporter activity	4.64299	5.63021	-0.27686
GO:0016810	hydrolase activity, acting on carbon-nitrogen (but not peptide) bonds	51.5711	62.5487	-0.278302
GO:0033743	peptide-methionine (R)-S-oxide reductase activity	9.92809	12.0535	-0.279261
GO:0008374	O-acyltransferase activity	0.96899	1.18506	-0.284168
GO:0004175	endopeptidase activity	1.2533	1.53269	-0.28549
GO:0005506	iron ion binding	93.1087	113.707	-0.288266
GO:0008137	NADH dehydrogenase (ubiquinone) activity	132.266	161.939	-0.291964
GO:0004068	aspartate 1-decarboxylase activity	4.65004	5.72078	-0.29761
GO:0004609	phosphatidylserine decarboxylase activity	9.0115	11.0964	-0.299545
GO:0004013	adenosylhomocysteinase activity	9.3701	11.6095	-0.308471
GO:0004526	ribonuclease P activity	9.81742	12.1673	-0.308925
GO:0016788	hydrolase activity, acting on ester bonds	47.9598	59.5952	-0.313232
GO:0008235	metalloexopeptidase activity	10.3053	12.8299	-0.315471
GO:0004803	transposase activity	689.22	857.829	-0.315715
GO:0008124	4-alpha-hydroxytetrahydrobiopterin dehydratase activity	4.28515	5.34061	-0.316103
GO:0008233	peptidase activity	81.0449	101.509	-0.324726
GO:0004616	phosphogluconate dehydrogenase (decarboxylating) activity	14.1677	17.7601	-0.325544
GO:0005515	protein binding	622.177	783.031	-0.331733
GO:0016987	sigma factor activity	168.438	213.347	-0.340945
GO:0003852	2-isopropylmalate synthase activity	9.93569	12.6405	-0.346629
GO:0030515	snoRNA binding	0.319005	0.413479	-0.351448
GO:0031419	cobalamin binding	88.0786	112.492	-0.352879
GO:0008817	cob(I)yrinic acid a,c-diamide adenosyltransferase activity	15.8551	20.2781	-0.354511
GO:0016151	nickel cation binding	32.6771	41.799	-0.354965
GO:0008184	glycogen phosphorylase activity	23.1953	29.8125	-0.361763
GO:0003989	acetyl-CoA carboxylase activity	5.34297	6.87566	-0.362449
GO:0004129	cytochrome-c oxidase activity	26.3242	33.9515	-0.366796
GO:0034023	5-(carboxyamino)imidazole ribonucleotide mutase activity	10.9787	14.2332	-0.373848
GO:0015109	chromate transmembrane transporter activity	14.5326	19.1356	-0.396409
GO:0016209	antioxidant activity	47.381	62.5232	-0.399911
GO:0004375	glycine dehydrogenase (decarboxylating) activity	15.97	21.0852	-0.400354
GO:0004866	endopeptidase inhibitor activity	3.41899	4.54632	-0.408685
GO:0019204	nucleotide phosphatase activity	4.18292	5.57672	-0.41289
GO:0004601	peroxidase activity	4.81463	6.43119	-0.415899
GO:0004325	ferrochelatase activity	9.35422	12.5381	-0.421716
GO:0043169	cation binding	36.4599	48.8965	-0.423184
GO:0008199	ferric iron binding	19.7631	26.6262	-0.429594
GO:0003872	6-phosphofructokinase activity	27.6078	37.3283	-0.434874
GO:0048038	quinone binding	43.5231	58.9084	-0.43649
GO:0008237	metallopeptidase activity	17.7271	24.4168	-0.461393
GO:0031072	heat shock protein binding	5.89128	8.14583	-0.465894
GO:0004019	adenylosuccinate synthase activity	22.3875	30.9622	-0.467398
GO:0004347	glucose-6-phosphate isomerase activity	20.155	28.2788	-0.488101
GO:0016747	transferase activity, transferring acyl groups other than amino-acyl groups	69.1478	97.6294	-0.49749
GO:0004135	amylo-alpha-1,6-glucosidase activity	5.73172	8.14919	-0.505941
GO:0016743	carboxyl- or carbamoyltransferase activity	43.4193	61.8554	-0.510332
GO:0003951	NAD+ kinase activity	15.7404	22.7087	-0.528113
GO:0016866	intramolecular transferase activity	20.2282	29.197	-0.528937
GO:0016813	hydrolase activity, acting on carbon-nitrogen (but not peptide) bonds, in linear amidines	15.9882	23.1273	-0.531936
GO:0000774	adenyl-nucleotide exchange factor activity	10.3632	15.0919	-0.541287
GO:0051087	chaperone binding	10.3632	15.0919	-0.541287
GO:0042803	protein homodimerization activity	10.3632	15.0919	-0.541287
GO:0003755	peptidyl-prolyl cis-trans isomerase activity	20.0684	29.2936	-0.545124
GO:0003725	double-stranded RNA binding	25.8518	38.0673	-0.557865
GO:0004489	methylenetetrahydrofolate reductase (NADPH) activity	13.3037	19.9948	-0.586946
GO:0003864	3-methyl-2-oxobutanoate hydroxymethyltransferase activity	10.1044	15.1952	-0.587512
GO:0008047	enzyme activator activity	5.38902	8.12231	-0.58976
GO:0004553	hydrolase activity, hydrolyzing O-glycosyl compounds	102.836	155.035	-0.592137
GO:0050897	cobalt ion binding	4.48962	6.84894	-0.606699
GO:0008484	sulfuric ester hydrolase activity	29.7267	45.2971	-0.607267
GO:0004635	phosphoribosyl-AMP cyclohydrolase activity	5.21025	7.96239	-0.60961
GO:0003879	ATP phosphoribosyltransferase activity	10.8781	16.6754	-0.615216
GO:0008830	dTDP-4-dehydrorhamnose 3,5-epimerase activity	9.90247	15.1899	-0.616059
GO:0004089	carbonate dehydratase activity	8.75484	13.4766	-0.620946
GO:0004672	protein kinase activity	54.7432	84.2815	-0.622319
GO:0008880	glucuronate isomerase activity	2.57583	3.99601	-0.628884
GO:0003910	DNA ligase (ATP) activity	14.8815	23.3631	-0.649891
GO:0008239	dipeptidyl-peptidase activity	12.2043	19.1875	-0.651766
GO:0004540	ribonuclease activity	21.0494	33.2324	-0.658221
GO:0004852	uroporphyrinogen-III synthase activity	6.89241	10.9726	-0.669004
GO:0004363	glutathione synthase activity	2.97208	4.76574	-0.676966
GO:0004420	hydroxymethylglutaryl-CoA reductase (NADPH) activity	4.18504	6.85819	-0.709442
GO:0046556	alpha-N-arabinofuranosidase activity	2.00734	3.30466	-0.712647
GO:0004345	glucose-6-phosphate dehydrogenase activity	10.9608	18.0823	-0.721012
GO:0016901	oxidoreductase activity, acting on the CH-OH group of donors, quinone or similar compound as acceptor	8.45374	14.155	-0.742035
GO:0004047	aminomethyltransferase activity	9.98628	16.8163	-0.750466
GO:0004674	protein serine/threonine kinase activity	1.03353	1.75735	-0.752561
GO:0008483	transaminase activity	53.0298	90.0716	-0.764007
GO:0004340	glucokinase activity	1.45946	2.49698	-0.765221
GO:0004809	tRNA (guanine-N2-)-methyltransferase activity	3.33158	5.73157	-0.778488
GO:0004066	asparagine synthase (glutamine-hydrolyzing) activity	18.0578	31.1	-0.783508
GO:0016625	oxidoreductase activity, acting on the aldehyde or oxo group of donors, iron-sulfur protein as acceptor	56.8152	98.0152	-0.786477
GO:0047547	2-methylcitrate dehydratase activity	3.34528	5.80231	-0.790237
GO:0009976	tocopherol cyclase activity	2.54936	4.4638	-0.80248
GO:0016758	transferase activity, transferring hexosyl groups	24.2559	42.5845	-0.811393
GO:0004565	beta-galactosidase activity	3.65101	6.45983	-0.819184
GO:0003905	alkylbase DNA N-glycosylase activity	4.53491	8.03504	-0.82199
GO:0008831	dTDP-4-dehydrorhamnose reductase activity	13.519	24.1547	-0.836211
GO:0050662	coenzyme binding	105.55	188.549	-0.836871
GO:0008138	protein tyrosine/serine/threonine phosphatase activity	1.35989	2.47693	-0.853973
GO:0016624	oxidoreductase activity, acting on the aldehyde or oxo group of donors, disulfide as acceptor	14.1944	26.0994	-0.877609
GO:0015079	potassium ion transmembrane transporter activity	7.98884	14.7114	-0.878939
GO:0070694	deoxyribonucleoside 5'-monophosphate N-glycosidase activity	3.16794	5.8597	-0.882397
GO:0050144	nucleoside deoxyribosyltransferase activity	3.16794	5.8597	-0.882397
GO:0004657	proline dehydrogenase activity	6.08489	11.2513	-0.884245
GO:0015159	polysaccharide transmembrane transporter activity	4.49849	8.32939	-0.885318
GO:0051537	2 iron, 2 sulfur cluster binding	22.105	41.3751	-0.903674
GO:0004559	alpha-mannosidase activity	4.06453	7.64063	-0.906716
GO:0008703	5-amino-6-(5-phosphoribosylamino)uracil reductase activity	10.1049	19.0812	-0.915518
GO:0004185	serine-type carboxypeptidase activity	5.13625	9.70981	-0.915629
GO:0003857	3-hydroxyacyl-CoA dehydrogenase activity	28.3743	54.117	-0.930928
GO:0016840	carbon-nitrogen lyase activity	2.49717	4.79789	-0.935645
GO:0004827	proline-tRNA ligase activity	3.80591	7.32117	-0.93958
GO:0003995	acyl-CoA dehydrogenase activity	39.4641	77.1158	-0.966068
GO:0004733	pyridoxamine-phosphate oxidase activity	11.1213	21.8458	-0.972531
GO:0016614	oxidoreductase activity, acting on CH-OH group of donors	12.9831	26.0838	-1.00521
GO:0004668	protein-arginine deiminase activity	5.74555	11.7011	-1.02313
GO:0008677	2-dehydropantoate 2-reductase activity	5.25966	10.781	-1.03216
GO:0005315	inorganic phosphate transmembrane transporter activity	12.9234	26.6459	-1.04258
GO:0043022	ribosome binding	3.33221	6.92471	-1.05002
GO:0004298	threonine-type endopeptidase activity	6.33969	13.2259	-1.0581
GO:0004181	metallocarboxypeptidase activity	15.6517	32.9376	-1.07228
GO:0016627	oxidoreductase activity, acting on the CH-CH group of donors	33.9141	71.4438	-1.0744
GO:0004751	ribose-5-phosphate isomerase activity	3.95496	8.42834	-1.08706
GO:0004055	argininosuccinate synthase activity	9.88498	21.0354	-1.0877
GO:0003964	RNA-directed DNA polymerase activity	39.7036	84.8028	-1.09439
GO:0050151	oleate hydratase activity	0.471155	1.05021	-1.11812
GO:0008810	cellulase activity	2.0977	4.66754	-1.14504
GO:0016705	oxidoreductase activity, acting on paired donors, with incorporation or reduction of molecular oxygen	11.5715	25.8135	-1.15594
GO:0016811	hydrolase activity, acting on carbon-nitrogen (but not peptide) bonds, in linear amides	3.88526	8.9465	-1.1984
GO:0004476	mannose-6-phosphate isomerase activity	4.28621	10.029	-1.22189
GO:0004197	cysteine-type endopeptidase activity	6.99135	16.4763	-1.23396
GO:0008851	ethanolamine ammonia-lyase activity	1.31346	3.15042	-1.24732
GO:0018836	alkylmercury lyase activity	0.202794	0.521476	-1.26803
GO:0004512	inositol-3-phosphate synthase activity	3.68854	8.94425	-1.27254
GO:0042602	riboflavin reductase (NADPH) activity	10.9202	26.6118	-1.28323
GO:0035438	cyclic-di-GMP binding	18.685	45.5385	-1.28414
GO:0004161	dimethylallyltranstransferase activity	0.733045	1.86972	-1.32336
GO:0004659	prenyltransferase activity	27.3976	68.6847	-1.3252
GO:0004348	glucosylceramidase activity	2.32983	6.05869	-1.36989
GO:0015002	heme-copper terminal oxidase activity	2.90782	7.59585	-1.37812
GO:0004810	tRNA adenylyltransferase activity	1.16539	3.13557	-1.40989
GO:0016437	tRNA cytidylyltransferase activity	1.16539	3.13557	-1.40989
GO:0004555	alpha,alpha-trehalase activity	1.146	3.30849	-1.5105
GO:0004071	aspartate-ammonia ligase activity	1.50753	4.372	-1.52153
GO:0050532	2-phosphosulfolactate phosphatase activity	2.38518	7.07401	-1.55908
GO:0008937	ferredoxin-NAD(P) reductase activity	3.9108	11.5981	-1.56264
GO:0008108	UDP-glucose:hexose-1-phosphate uridylyltransferase activity	4.50939	13.4847	-1.57534
GO:0016708	oxidoreductase activity, acting on paired donors, with incorporation or reduction of molecular oxygen, NADH or NADPH as one donor, and incorporation of two atoms of oxygen into one donor	0.489198	1.5282	-1.59769
GO:0022857	transmembrane transporter activity	4.24881	12.941	-1.60149
GO:0030337	DNA polymerase processivity factor activity	1.5724	4.85925	-1.61333
GO:0016849	phosphorus-oxygen lyase activity	11.0228	35.1218	-1.66976
GO:0015204	urea transmembrane transporter activity	0.364038	1.24138	-1.70662
GO:0004833	tryptophan 2,3-dioxygenase activity	0.721749	2.50072	-1.76006
GO:0004611	phosphoenolpyruvate carboxykinase activity	2.93291	10.0684	-1.77129
GO:0008234	cysteine-type peptidase activity	12.3412	45.8304	-1.89082
GO:0015923	mannosidase activity	2.35887	8.86442	-1.89945
GO:0032934	sterol binding	2.93705	11.0416	-1.90209
GO:0047474	long-chain fatty acid luciferin component ligase activity	0.89014	3.44622	-1.92513
GO:0016985	mannan endo-1,4-beta-mannosidase activity	0.808495	3.35662	-2.02244
GO:0033926	glycopeptide alpha-N-acetylgalactosaminidase activity	1.01941	4.34286	-2.06583
GO:0004671	protein C-terminal S-isoprenylcysteine carboxyl O-methyltransferase activity	0.736861	3.18214	-2.07587
GO:0008907	integrase activity	0.190247	0.91882	-2.14037
GO:0008792	arginine decarboxylase activity	2.01506	9.1822	-2.17498
GO:0015153	rhamnose transmembrane transporter activity	0.57306	2.70368	-2.19269
GO:0018112	proline racemase activity	0.372628	1.78843	-2.19352
GO:0008175	tRNA methyltransferase activity	1.11124	5.45508	-2.27146
GO:0008417	fucosyltransferase activity	0.276751	1.5543	-2.39372
GO:0001104	RNA polymerase II transcription cofactor activity	0	0.104588	-2.44693
GO:0018492	carbon-monoxide dehydrogenase (acceptor) activity	2.49081	14.1863	-2.49866
GO:0004499	N,N-dimethylaniline monooxygenase activity	0.171718	1.13578	-2.57014
GO:0016872	intramolecular lyase activity	0	0.119258	-2.60337
GO:0004402	histone acetyltransferase activity	0	0.11953	-2.60611
GO:0003712	transcription cofactor activity	0	0.11953	-2.60611
GO:0003873	6-phosphofructo-2-kinase activity	0	0.126135	-2.67125
GO:0016861	intramolecular oxidoreductase activity, interconverting aldoses and ketoses	0.278438	1.94446	-2.70441
GO:0030599	pectinesterase activity	0.165198	1.22997	-2.73185
GO:0005337	nucleoside transmembrane transporter activity	0	0.144578	-2.83894
GO:0004016	adenylate cyclase activity	0	0.148888	-2.87547
GO:0008200	ion channel inhibitor activity	0	0.149412	-2.87985
GO:0004650	polygalacturonase activity	0	0.149412	-2.87985
GO:0008715	CDP-diacylglycerol diphosphatase activity	0	0.150317	-2.88739
GO:0071949	FAD binding	0.227067	1.87393	-2.92083
GO:0009882	blue light photoreceptor activity	0.227067	1.87393	-2.92083
GO:0042302	structural constituent of cuticle	0	0.156625	-2.93882
GO:0017025	TBP-class protein binding	1.20064	9.47048	-2.95525
GO:0045735	nutrient reservoir activity	0	0.167777	-3.02549
GO:0004568	chitinase activity	0.182697	1.72158	-3.08126
GO:0003830	beta-1,4-mannosylglycoprotein 4-beta-N-acetylglucosaminyltransferase activity	0	0.176996	-3.0934
GO:0004398	histidine decarboxylase activity	0	0.177722	-3.09861
GO:0004392	heme oxygenase (decyclizing) activity	0.319882	3.17492	-3.21951
GO:0004806	triglyceride lipase activity	0.484804	4.71888	-3.22187
GO:0016670	oxidoreductase activity, acting on a sulfur group of donors, oxygen as acceptor	0	0.199585	-3.24743
GO:0015144	carbohydrate transmembrane transporter activity	0	0.204894	-3.28136
GO:0003777	microtubule motor activity	0	0.205533	-3.28539
GO:0005126	cytokine receptor binding	0	0.207547	-3.29802
GO:0008201	heparin binding	0	0.22815	-3.42126
GO:0050750	low-density lipoprotein particle receptor binding	0	0.22815	-3.42126
GO:0050827	toxin receptor binding	0	0.239059	-3.48249
GO:0000030	mannosyltransferase activity	0.818375	9.53267	-3.50477
GO:0004037	allantoicase activity	0	0.243763	-3.50811
GO:0008740	L-rhamnose isomerase activity	0.203728	2.7697	-3.61977
GO:0004000	adenosine deaminase activity	0	0.268942	-3.638
GO:0004579	dolichyl-diphosphooligosaccharide-protein glycotransferase activity	0	0.276086	-3.67282
GO:0004560	alpha-L-fucosidase activity	1.01184	13.3276	-3.6888
GO:0004867	serine-type endopeptidase inhibitor activity	0	0.313765	-3.84374
GO:0004615	phosphomannomutase activity	0	0.315123	-3.84954
GO:0004383	guanylate cyclase activity	0	0.32557	-3.89338
GO:0050215	propanediol dehydratase activity	0	0.463289	-4.37317
GO:0050113	inositol oxygenase activity	0	0.525987	-4.54796
GO:0004506	squalene monooxygenase activity	0	0.545636	-4.59865
GO:0009039	urease activity	0	0.547331	-4.60294
GO:0005089	Rho guanyl-nucleotide exchange factor activity	0	0.60051	-4.73145
GO:0005516	calmodulin binding	0	0.632823	-4.80429
GO:0004683	calmodulin-dependent protein kinase activity	0	0.632823	-4.80429
GO:0047746	chlorophyllase activity	0	0.69634	-4.93756
GO:0004573	mannosyl-oligosaccharide glucosidase activity	0	0.795581	-5.12389
GO:0009496	plastoquinol--plastocyanin reductase activity	0	0.848998	-5.21504
GO:0010277	chlorophyllide a oxygenase [overall] activity	0	0.921645	-5.33042
GO:0042301	phosphate ion binding	0	0.95701	-5.38342
GO:0016977	chitosanase activity	0	0.970224	-5.40273
GO:0003877	ATP adenylyltransferase activity	0	0.974807	-5.40937
GO:0045158	electron transporter, transferring electrons within cytochrome b6/f complex of photosystem II activity	0	0.998688	-5.44348
GO:0017172	cysteine dioxygenase activity	0	1.07687	-5.54981
GO:0005375	copper ion transmembrane transporter activity	0	1.09791	-5.57714
GO:0009916	alternative oxidase activity	0	1.23134	-5.73933
GO:0003885	D-arabinono-1,4-lactone oxidase activity	0	1.2413	-5.75073
GO:2001070	starch binding	0	1.25153	-5.76235
GO:0003917	DNA topoisomerase type I activity	0	1.38152	-5.90241
GO:0046406	magnesium protoporphyrin IX methyltransferase activity	0	1.70878	-6.20449
GO:0008107	galactoside 2-alpha-L-fucosyltransferase activity	0	1.90048	-6.35591
GO:0050504	mannosyl-3-phosphoglycerate synthase activity	0	2.06813	-6.47645
GO:0005242	inward rectifier potassium channel activity	0	2.2451	-6.59362
GO:0016756	glutathione gamma-glutamylcysteinyltransferase activity	0	2.64167	-6.82605
GO:0031404	chloride ion binding	0	2.65261	-6.83196
GO:0016702	oxidoreductase activity, acting on single donors with incorporation of molecular oxygen, incorporation of two atoms of oxygen	0	2.68163	-6.84752
GO:0016636	oxidoreductase activity, acting on the CH-CH group of donors, iron-sulfur protein as acceptor	0	2.7436	-6.8802
GO:0043531	ADP binding	0	3.08191	-7.04661
GO:0045156	electron transporter, transferring electrons within the cyclic electron transport pathway of photosynthesis activity	0	7.4555	-8.31467
GO:0016168	chlorophyll binding	0	16.3009	-9.44079
GO:0008556	potassium-transporting ATPase activity	0	18.19	-9.59877
