# Supplementary material for: Shotgun metagenomics reveals a wide array of antibiotic resistance genes and mobile elements in a polluted lake in India
Source: Front Microbiol. 2014 Dec 2;5:648. doi: 10.3389/fmicb.2014.00648 (PMC4251439; doi:10.3389/fmicb.2014.00648)
Supplement: Supplementary file 9 [file Table9.XLSX]

## Sheet: Sheet1
Table S9. Complete list of GO molecular functions derived from the TIGRFAM family data, in counts per million reads
GO ID	GO-term	Indian lake	Swedish lake	Log fold change
		(per million reads)	(per million reads)
GO:0008794	arsenate reductase (glutaredoxin) activity	28.88	0	10.2651
GO:0003886	DNA (cytosine-5-)-methyltransferase activity	16.82	0	9.4859
GO:0016655	oxidoreductase activity, acting on NADH or NADPH, quinone or similar compound as acceptor	9.01	0	8.58752
GO:0015288	porin activity	5.76	0	7.94303
GO:0008509	anion transmembrane transporter activity	3.83	0	7.35692
GO:0004129	cytochrome-c oxidase activity	3.69	0	7.3037
GO:0008176	tRNA (guanine-N7-)-methyltransferase activity	3.66	0	7.29256
GO:0009009	site-specific recombinase activity	3.45	0	7.20674
GO:0033817	beta-ketoacyl-acyl-carrier-protein synthase II activity	2.48	0	6.73398
GO:0004540	ribonuclease activity	2.46	0	6.72641
GO:0008967	phosphoglycolate phosphatase activity	2.42	0	6.7019
GO:0009035	Type I site-specific deoxyribonuclease activity	2.33	0	6.64725
GO:0004516	nicotinate phosphoribosyltransferase activity	2.23	0	6.58717
GO:0016163	nitrogenase activity	2.02	0	6.44282
GO:0043168	anion binding	1.92	0	6.37171
GO:0043225	anion transmembrane-transporting ATPase activity	1.92	0	6.37171
GO:0004047	aminomethyltransferase activity	1.87	0	6.33629
GO:0043767	pyrrolysyl-tRNA synthetase activity	1.82	0	6.29262
GO:0004609	phosphatidylserine decarboxylase activity	1.81	0	6.28991
GO:0008854	exodeoxyribonuclease V activity	1.8	0	6.28112
GO:0015666	restriction endodeoxyribonuclease activity	1.8	0	6.27752
GO:0003961	O-acetylhomoserine aminocarboxypropyltransferase activity	1.79	0	6.26794
GO:0016765	transferase activity, transferring alkyl or aryl (other than methyl) groups	1.79	0	6.26794
GO:0005416	cation:amino acid symporter activity	1.76	0	6.2481
GO:0005506	iron ion binding	1.76	0	6.24677
GO:0008234	cysteine-type peptidase activity	1.75	0	6.2418
GO:0016861	intramolecular oxidoreductase activity, interconverting aldoses and ketoses	1.75	0	6.23438
GO:0047761	butyrate kinase activity	1.69	0	6.19194
GO:0046429	4-hydroxy-3-methylbut-2-en-1-yl diphosphate synthase activity	1.63	0	6.13816
GO:0008966	phosphoglucosamine mutase activity	1.52	0	6.03413
GO:0042578	phosphoric ester hydrolase activity	1.47	0	5.98833
GO:0008959	phosphate acetyltransferase activity	1.47	0	5.9857
GO:0015267	channel activity	1.46	0	5.98561
GO:0008769	X-His dipeptidase activity	1.46	0	5.97887
GO:0008534	oxidized purine base lesion DNA N-glycosylase activity	1.45	0	5.9745
GO:0008890	glycine C-acetyltransferase activity	1.39	0	5.91412
GO:0008676	3-deoxy-8-phosphooctulonate synthase activity	1.38	0	5.89901
GO:0004345	glucose-6-phosphate dehydrogenase activity	1.22	0	5.72783
GO:0004736	pyruvate carboxylase activity	1.21	0	5.71985
GO:0016829	lyase activity	1.19	0	5.69046
GO:0051540	metal cluster binding	1.12	0	5.60163
GO:0047407	ADP-ribosyl-[dinitrogen reductase] hydrolase activity	1.06	0	5.52684
GO:0000156	two-component response regulator activity	1.04	0	5.50069
GO:0042286	glutamate-1-semialdehyde 2,1-aminomutase activity	1.03	0	5.49358
GO:0017118	lipoyltransferase activity	1	0	5.44626
GO:0004362	glutathione-disulfide reductase activity	1	0	5.44268
GO:0008452	RNA ligase activity	0.99	0	5.4344
GO:0005375	copper ion transmembrane transporter activity	0.98	0	5.41544
GO:0004008	copper-exporting ATPase activity	0.98	0	5.41544
GO:0042623	ATPase activity, coupled	0.98	0	5.41433
GO:0004342	glucosamine-6-phosphate deaminase activity	0.98	0	5.40981
GO:0004332	fructose-bisphosphate aldolase activity	0.97	0	5.40871
GO:0004072	aspartate kinase activity	0.97	0	5.4012
GO:0050304	nitrous-oxide reductase activity	0.95	0	5.3748
GO:0008121	ubiquinol-cytochrome-c reductase activity	0.89	0	5.2862
GO:0008689	3-demethylubiquinone-9 3-O-methyltransferase activity	0.86	0	5.23329
GO:0004413	homoserine kinase activity	0.84	0	5.20626
GO:0004803	transposase activity	106.57	2.88	5.19602
GO:0003852	2-isopropylmalate synthase activity	0.82	0	5.1707
GO:0051903	S-(hydroxymethyl)glutathione dehydrogenase activity	0.8	0	5.13944
GO:0043755	alpha-ribazole phosphatase activity	0.79	0	5.1148
GO:0046428	1,4-dihydroxy-2-naphthoate octaprenyltransferase activity	0.79	0	5.11471
GO:0010181	FMN binding	0.79	0	5.11269
GO:0008771	[citrate (pro-3S)-lyase] ligase activity	0.78	0	5.08812
GO:0004163	diphosphomevalonate decarboxylase activity	0.77	0	5.07382
GO:0003861	3-isopropylmalate dehydratase activity	0.76	0	5.05225
GO:0016746	transferase activity, transferring acyl groups	0.7	0	4.95399
GO:0045303	diaminobutyrate-2-oxoglutarate transaminase activity	0.7	0	4.93983
GO:0008853	exodeoxyribonuclease III activity	0.69	0	4.92521
GO:0016763	transferase activity, transferring pentosyl groups	0.66	0	4.86304
GO:0004075	biotin carboxylase activity	0.66	0	4.85318
GO:0030429	kynureninase activity	0.65	0	4.84468
GO:0018537	coenzyme F420-dependent N5,N10-methenyltetrahydromethanopterin reductase activity	0.65	0	4.8435
GO:0015205	nucleobase transmembrane transporter activity	0.58	0	4.6792
GO:0008233	peptidase activity	0.57	0	4.66849
GO:0004053	arginase activity	0.57	0	4.64838
GO:0004673	protein histidine kinase activity	0.55	0	4.61445
GO:0000155	two-component sensor activity	0.55	0	4.61445
GO:0008448	N-acetylglucosamine-6-phosphate deacetylase activity	0.54	0	4.58965
GO:0004401	histidinol-phosphatase activity	0.53	0	4.56685
GO:0050662	coenzyme binding	5.37	0.21	4.54898
GO:0016563	transcription activator activity	0.52	0	4.54286
GO:0004370	glycerol kinase activity	0.52	0	4.5388
GO:0030170	pyridoxal phosphate binding	0.52	0	4.52794
GO:0008441	3'(2'),5'-bisphosphate nucleotidase activity	0.52	0	4.52745
GO:0016625	oxidoreductase activity, acting on the aldehyde or oxo group of donors, iron-sulfur protein as acceptor	0.51	0	4.50834
GO:0003941	L-serine ammonia-lyase activity	0.51	0	4.50547
GO:0004089	carbonate dehydratase activity	0.51	0	4.49563
GO:0016701	oxidoreductase activity, acting on single donors with incorporation of molecular oxygen	0.5	0	4.48714
GO:0008887	glycerate kinase activity	0.5	0	4.47522
GO:0008758	UDP-2,3-diacylglucosamine hydrolase activity	0.48	0	4.42988
GO:0016779	nucleotidyltransferase activity	9.25	0.41	4.41258
GO:0009678	hydrogen-translocating pyrophosphatase activity	0.47	0	4.40479
GO:0004765	shikimate kinase activity	0.46	0	4.37685
GO:0015474	autotransporter activity	0.45	0	4.34436
GO:0043751	polyphosphate:AMP phosphotransferase activity	0.44	0	4.30362
GO:0008375	acetylglucosaminyltransferase activity	0.44	0	4.29846
GO:0004148	dihydrolipoyl dehydrogenase activity	0.43	0	4.26994
GO:0016876	ligase activity, forming aminoacyl-tRNA and related compounds	0.42	0	4.25056
GO:0004459	L-lactate dehydrogenase activity	0.4	0	4.18438
GO:0015238	drug transmembrane transporter activity	10.79	0.58	4.16115
GO:0008948	oxaloacetate decarboxylase activity	0.4	0	4.15961
GO:0015081	sodium ion transmembrane transporter activity	0.4	0	4.15961
GO:0004489	methylenetetrahydrofolate reductase (NADPH) activity	0.39	0	4.14301
GO:0016791	phosphatase activity	0.39	0	4.12816
GO:0004674	protein serine/threonine kinase activity	0.39	0	4.12816
GO:0003955	NAD(P)H dehydrogenase (quinone) activity	2.64	0.13	4.11057
GO:0000287	magnesium ion binding	0.38	0	4.10989
GO:0009045	xylose isomerase activity	0.38	0	4.10989
GO:0047605	acetolactate decarboxylase activity	0.38	0	4.10292
GO:0016709	oxidoreductase activity, acting on paired donors, with incorporation or reduction of molecular oxygen, NADH or NADPH as one donor, and incorporation of one atom of oxygen	0.38	0	4.08884
GO:0008798	beta-aspartyl-peptidase activity	0.38	0	4.08879
GO:0046522	S-methyl-5-thioribose kinase activity	0.36	0	4.03628
GO:0008721	D-serine ammonia-lyase activity	0.35	0	3.98829
GO:0004837	tyrosine decarboxylase activity	0.34	0	3.97049
GO:0004587	ornithine-oxo-acid transaminase activity	0.34	0	3.9649
GO:0008997	ribonuclease R activity	0.33	0	3.92722
GO:0008773	[protein-PII] uridylyltransferase activity	0.33	0	3.90532
GO:0070037	rRNA (pseudouridine) methyltransferase activity	0.33	0	3.90083
GO:0004414	homoserine O-acetyltransferase activity	0.32	0	3.86437
GO:0050096	methylaspartate ammonia-lyase activity	0.31	0	3.84309
GO:0016695	oxidoreductase activity, acting on hydrogen as donor	0.3	0	3.78849
GO:0018551	hydrogensulfite reductase activity	0.29	0	3.75996
GO:0047850	diaminopimelate dehydrogenase activity	0.28	0	3.70764
GO:0015417	polyamine-transporting ATPase activity	0.27	0	3.64779
GO:0015639	ferrous iron uptake transmembrane transporter activity	3.47	0.26	3.62968
GO:0005451	monovalent cation:hydrogen antiporter activity	5.06	0.4	3.5931
GO:0008815	citrate (pro-3S)-lyase activity	0.24	0	3.50371
GO:0047733	CDP-glucose 4,6-dehydratase activity	0.24	0	3.47577
GO:0030269	tetrahydromethanopterin S-methyltransferase activity	5.55	0.5	3.4255
GO:0004672	protein kinase activity	0.23	0	3.41842
GO:0008712	ADP-glyceromanno-heptose 6-epimerase activity	0.22	0	3.39094
GO:0016853	isomerase activity	2.98	0.26	3.38856
GO:0008909	isochorismate synthase activity	0.22	0	3.35856
GO:0015232	heme transporter activity	0.21	0	3.33051
GO:0033816	diaminobutyrate acetyltransferase activity	0.2	0	3.22206
GO:0008519	ammonium transmembrane transporter activity	2.3	0.23	3.1925
GO:0004088	carbamoyl-phosphate synthase (glutamine-hydrolyzing) activity	2.01	0.2	3.17854
GO:0004733	pyridoxamine-phosphate oxidase activity	0.19	0	3.1572
GO:0050097	methylaspartate mutase activity	0.18	0	3.10142
GO:0004316	3-oxoacyl-[acyl-carrier-protein] reductase (NADPH) activity	2.24	0.25	3.05091
GO:0003896	DNA primase activity	61.66	7.54	3.02837
GO:0008982	protein-N(PI)-phosphohistidine-sugar phosphotransferase activity	6.24	0.77	2.97567
GO:0016987	sigma factor activity	4.92	0.65	2.87481
GO:0004789	thiamine-phosphate diphosphorylase activity	3.16	0.43	2.7981
GO:0003999	adenine phosphoribosyltransferase activity	1.71	0.23	2.77311
GO:0008661	1-deoxy-D-xylulose-5-phosphate synthase activity	1.59	0.22	2.74799
GO:0004823	leucine-tRNA ligase activity	1.1	0.15	2.68134
GO:0003848	2-amino-4-hydroxy-6-hydroxymethyldihydropteridine diphosphokinase activity	49.08	7.64	2.67976
GO:0008998	ribonucleoside-triphosphate reductase activity	3.96	0.6	2.66976
GO:0004450	isocitrate dehydrogenase (NADP+) activity	2.23	0.33	2.66802
GO:0008972	phosphomethylpyrimidine kinase activity	3.86	0.59	2.6641
GO:0004073	aspartate-semialdehyde dehydrogenase activity	2.13	0.32	2.65737
GO:0004124	cysteine synthase activity	4.56	0.75	2.56687
GO:0004520	endodeoxyribonuclease activity	9.46	1.61	2.537
GO:0004126	cytidine deaminase activity	2.54	0.43	2.49933
GO:0020037	heme binding	2.44	0.41	2.49285
GO:0045148	tripeptide aminopeptidase activity	1.16	0.2	2.43457
GO:0016433	rRNA (adenine) methyltransferase activity	11.32	2.13	2.39739
GO:0042625	ATPase activity, coupled to transmembrane movement of ions	8.63	1.7	2.32973
GO:0008374	O-acyltransferase activity	1.74	0.33	2.31461
GO:0008479	queuine tRNA-ribosyltransferase activity	3.29	0.66	2.28171
GO:0016773	phosphotransferase activity, alcohol group as acceptor	1.5	0.3	2.23566
GO:0051745	4-hydroxy-3-methylbut-2-en-1-yl diphosphate reductase activity	2.23	0.46	2.21286
GO:0051139	metal ion:hydrogen antiporter activity	1.74	0.36	2.20494
GO:0008783	agmatinase activity	2.32	0.49	2.20087
GO:0004156	dihydropteroate synthase activity	11.65	2.54	2.18404
GO:0003774	motor activity	2.36	0.51	2.15012
GO:0005198	structural molecule activity	78.42	17.77	2.14063
GO:0003983	UTP:glucose-1-phosphate uridylyltransferase activity	1.97	0.44	2.09601
GO:0004314	[acyl-carrier-protein] S-malonyltransferase activity	1.52	0.34	2.08135
GO:0015095	magnesium ion transmembrane transporter activity	7.03	1.67	2.0601
GO:0004013	adenosylhomocysteinase activity	2.38	0.56	2.04178
GO:0004042	acetyl-CoA:L-glutamate N-acetyltransferase activity	2.23	0.53	2.01799
GO:0045152	antisigma factor binding	7.4	1.81	2.01602
GO:0008690	3-deoxy-manno-octulosonate cytidylyltransferase activity	3.57	0.87	2.0057
GO:0004350	glutamate-5-semialdehyde dehydrogenase activity	1.93	0.49	1.93444
GO:0018492	carbon-monoxide dehydrogenase (acceptor) activity	2.96	0.77	1.91309
GO:0008776	acetate kinase activity	3.53	0.93	1.90087
GO:0004766	spermidine synthase activity	1.61	0.42	1.87551
GO:0015087	cobalt ion transmembrane transporter activity	6.11	1.67	1.85823
GO:0043115	precorrin-2 dehydrogenase activity	4.36	1.19	1.85477
GO:0051266	sirohydrochlorin ferrochelatase activity	4.36	1.19	1.85477
GO:0009007	site-specific DNA-methyltransferase (adenine-specific) activity	7.79	2.16	1.84073
GO:0004358	glutamate N-acetyltransferase activity	1.95	0.53	1.8331
GO:0004170	dUTP diphosphatase activity	4.13	1.15	1.82022
GO:0004478	methionine adenosyltransferase activity	3.08	0.86	1.81647
GO:0004518	nuclease activity	2.74	0.78	1.77356
GO:0009975	cyclase activity	160.49	47.01	1.77099
GO:0009029	tetraacyldisaccharide 4'-kinase activity	1.71	0.49	1.74952
GO:0015385	sodium:hydrogen antiporter activity	0.78	0.22	1.74831
GO:0004805	trehalose-phosphatase activity	1.02	0.29	1.74515
GO:0009005	signal peptidase II activity	6	1.82	1.70649
GO:0000213	tRNA-intron endonuclease activity	3.16	0.95	1.70353
GO:0004416	hydroxyacylglutathione hydrolase activity	1.6	0.49	1.66679
GO:0008846	endopeptidase La activity	3.81	1.19	1.66375
GO:0003882	CDP-diacylglycerol-serine O-phosphatidyltransferase activity	1.7	0.52	1.65545
GO:0004176	ATP-dependent peptidase activity	7.66	2.42	1.65257
GO:0004818	glutamate-tRNA ligase activity	6.74	2.14	1.64476
GO:0008446	GDP-mannose 4,6-dehydratase activity	2.33	0.73	1.63916
GO:0001530	lipopolysaccharide binding	2.05	0.66	1.59929
GO:0008686	3,4-dihydroxy-2-butanone-4-phosphate synthase activity	2.93	0.96	1.58145
GO:0004397	histidine ammonia-lyase activity	0.51	0.16	1.56115
GO:0004746	riboflavin synthase activity	2.27	0.75	1.55822
GO:0008901	ferredoxin hydrogenase activity	4.82	1.63	1.55409
GO:0008780	acyl-[acyl-carrier-protein]-UDP-N-acetylglucosamine O-acyltransferase activity	2.82	0.96	1.53878
GO:0008324	cation transmembrane transporter activity	25.08	8.62	1.53807
GO:0015562	efflux transmembrane transporter activity	25.08	8.62	1.53807
GO:0008047	enzyme activator activity	3.68	1.26	1.52485
GO:0046873	metal ion transmembrane transporter activity	8.63	2.99	1.52337
GO:0032778	cobalt-transporting ATPase activity	3.05	1.05	1.51226
GO:0003919	FMN adenylyltransferase activity	1.65	0.57	1.49656
GO:0008531	riboflavin kinase activity	1.65	0.57	1.49656
GO:0019132	C-terminal processing peptidase activity	3.05	1.09	1.4667
GO:0004252	serine-type endopeptidase activity	9.94	3.64	1.44251
GO:0009001	serine O-acetyltransferase activity	1.73	0.63	1.42257
GO:0019899	enzyme binding	2.05	0.76	1.40853
GO:0046537	2,3-bisphosphoglycerate-independent phosphoglycerate mutase activity	2.78	1.03	1.40767
GO:0003849	3-deoxy-7-phosphoheptulonate synthase activity	6.33	2.38	1.40267
GO:0016862	intramolecular oxidoreductase activity, interconverting keto- and enol-groups	2.21	0.83	1.39151
GO:0050570	4-hydroxythreonine-4-phosphate dehydrogenase activity	0.61	0.23	1.33353
GO:0004829	threonine-tRNA ligase activity	1.84	0.72	1.32698
GO:0004784	superoxide dismutase activity	1.29	0.5	1.32454
GO:0046523	S-methyl-5-thioribose-1-phosphate isomerase activity	2.73	1.08	1.32287
GO:0003949	1-(5-phosphoribosyl)-5-[(5-phosphoribosylamino)methylideneamino]imidazole-4-carboxamide isomerase activity	2.44	0.97	1.30599
GO:0008855	exodeoxyribonuclease VII activity	7.59	3.1	1.28302
GO:0004637	phosphoribosylamine-glycine ligase activity	3.05	1.24	1.28129
GO:0003677	DNA binding	165.59	68.46	1.27407
GO:0004825	methionine-tRNA ligase activity	5.26	2.19	1.25476
GO:0016153	urocanate hydratase activity	0.86	0.35	1.24187
GO:0004654	polyribonucleotide nucleotidyltransferase activity	2.44	1.02	1.23965
GO:0008905	mannose-phosphate guanylyltransferase activity	1.57	0.66	1.21535
GO:0015198	oligopeptide transporter activity	0.77	0.32	1.21343
GO:0004851	uroporphyrin-III C-methyltransferase activity	1.86	0.79	1.21224
GO:0004820	glycine-tRNA ligase activity	4.1	1.77	1.20146
GO:0008097	5S rRNA binding	4.85	2.1	1.19994
GO:0030604	1-deoxy-D-xylulose-5-phosphate reductoisomerase activity	1.91	0.82	1.19369
GO:0050242	pyruvate, phosphate dikinase activity	0.82	0.35	1.18701
GO:0004647	phosphoserine phosphatase activity	2.12	0.92	1.18262
GO:0008965	phosphoenolpyruvate-protein phosphotransferase activity	2.03	0.88	1.17988
GO:0008757	S-adenosylmethionine-dependent methyltransferase activity	18.86	8.35	1.17389
GO:0042242	cobyrinic acid a,c-diamide synthase activity	1.22	0.53	1.17262
GO:0004617	phosphoglycerate dehydrogenase activity	1.59	0.69	1.17081
GO:0033862	UMP kinase activity	2.73	1.21	1.15957
GO:0047689	aspartate racemase activity	2.74	1.21	1.15854
GO:0004455	ketol-acid reductoisomerase activity	2.22	0.99	1.15417
GO:0005047	signal recognition particle binding	3.76	1.68	1.15196
GO:0004175	endopeptidase activity	1.53	0.69	1.12721
GO:0004315	3-oxoacyl-[acyl-carrier-protein] synthase activity	2.07	0.94	1.12035
GO:0004764	shikimate 3-dehydrogenase (NADP+) activity	0.64	0.28	1.11783
GO:0003755	peptidyl-prolyl cis-trans isomerase activity	5.63	2.59	1.11298
GO:0004601	peroxidase activity	1.84	0.84	1.11188
GO:0004197	cysteine-type endopeptidase activity	4.75	2.2	1.09835
GO:0005507	copper ion binding	9.6	4.48	1.09649
GO:0008963	phospho-N-acetylmuramoyl-pentapeptide-transferase activity	4.42	2.1	1.06782
GO:0003840	gamma-glutamyltransferase activity	0.34	0.15	1.06777
GO:0004160	dihydroxy-acid dehydratase activity	0.99	0.47	1.04714
GO:0008831	dTDP-4-dehydrorhamnose reductase activity	2.26	1.1	1.02909
GO:0000310	xanthine phosphoribosyltransferase activity	1.58	0.77	1.01031
GO:0004386	helicase activity	7.42	3.74	0.98579
GO:0016782	transferase activity, transferring sulfur-containing groups	8.55	4.35	0.97055
GO:0004595	pantetheine-phosphate adenylyltransferase activity	5.64	2.89	0.95851
GO:0004807	triose-phosphate isomerase activity	4	2.05	0.95808
GO:0008987	quinolinate synthetase A activity	3.85	1.97	0.9563
GO:0016880	acid-ammonia (or amide) ligase activity	2.49	1.27	0.95363
GO:0008897	holo-[acyl-carrier-protein] synthase activity	2.96	1.52	0.94697
GO:0008194	UDP-glycosyltransferase activity	0.36	0.18	0.93962
GO:0003978	UDP-glucose 4-epimerase activity	2.64	1.4	0.90615
GO:0016566	specific transcriptional repressor activity	0.83	0.43	0.9028
GO:0008821	crossover junction endodeoxyribonuclease activity	3.21	1.71	0.89887
GO:0043773	coenzyme F420-0 gamma-glutamyl ligase activity	2.44	1.3	0.89728
GO:0015370	solute:sodium symporter activity	0.91	0.48	0.88852
GO:0004828	serine-tRNA ligase activity	5.45	2.96	0.87527
GO:0016879	ligase activity, forming carbon-nitrogen bonds	9.69	5.3	0.86652
GO:0018784	(S)-2-haloacid dehalogenase activity	0.4	0.21	0.85841
GO:0009055	electron carrier activity	21.09	11.63	0.85769
GO:0005215	transporter activity	25.94	14.35	0.85325
GO:0004519	endonuclease activity	0.96	0.52	0.85155
GO:0004014	adenosylmethionine decarboxylase activity	2.9	1.6	0.84878
GO:0003924	GTPase activity	24.42	13.58	0.84501
GO:0050531	mannosyl-3-phosphoglycerate phosphatase activity	0.67	0.37	0.84092
GO:0051921	adenosylcobyric acid synthase (glutamine-hydrolyzing) activity	1.18	0.65	0.83217
GO:0030788	precorrin-2 C20-methyltransferase activity	1.63	0.9	0.83121
GO:0031263	amine-transporting ATPase activity	11.25	6.31	0.83089
GO:0015450	P-P-bond-hydrolysis-driven protein transmembrane transporter activity	27.25	15.33	0.82886
GO:0015078	hydrogen ion transmembrane transporter activity	0.62	0.34	0.82524
GO:0008565	protein transporter activity	31.71	18.1	0.80805
GO:0043022	ribosome binding	18.64	10.85	0.77988
GO:0050567	glutaminyl-tRNA synthase (glutamine-hydrolyzing) activity	10.15	5.95	0.76805
GO:0016682	oxidoreductase activity, acting on diphenols and related substances as donors, oxygen as acceptor	2.74	1.61	0.75621
GO:0016462	pyrophosphatase activity	3.75	2.21	0.75481
GO:0004747	ribokinase activity	1.13	0.66	0.75363
GO:0008762	UDP-N-acetylmuramate dehydrogenase activity	2.72	1.6	0.75246
GO:0004077	biotin-[acetyl-CoA-carboxylase] ligase activity	9.23	5.48	0.75079
GO:0004141	dethiobiotin synthase activity	0.94	0.55	0.74812
GO:0003674	molecular_function	97.74	58.43	0.74208
GO:0004020	adenylylsulfate kinase activity	2.75	1.64	0.73986
GO:0019143	3-deoxy-manno-octulosonate-8-phosphatase activity	2.6	1.55	0.73351
GO:0009973	adenylyl-sulfate reductase activity	0.74	0.44	0.72861
GO:0004385	guanylate kinase activity	3.35	2.02	0.72429
GO:0008832	dGTPase activity	3.01	1.82	0.71866
GO:0004775	succinate-CoA ligase (ADP-forming) activity	2.21	1.33	0.71638
GO:0004776	succinate-CoA ligase (GDP-forming) activity	2.21	1.33	0.71638
GO:0004774	succinate-CoA ligase activity	2.21	1.33	0.71638
GO:0004068	aspartate 1-decarboxylase activity	2.71	1.64	0.71493
GO:0016884	carbon-nitrogen ligase activity, with glutamine as amido-N-donor	11.55	7.04	0.71292
GO:0004084	branched-chain-amino-acid transaminase activity	3.37	2.06	0.70393
GO:0008992	repressor LexA activity	4.06	2.49	0.70203
GO:0004070	aspartate carbamoyltransferase activity	4.38	2.69	0.6997
GO:0050480	imidazolonepropionase activity	1.81	1.1	0.69951
GO:0008840	dihydrodipicolinate synthase activity	3.46	2.12	0.69809
GO:0004845	uracil phosphoribosyltransferase activity	2.89	1.77	0.69723
GO:0022833	mechanically gated channel activity	4.87	3	0.69471
GO:0043364	catalysis of free radical formation	0.88	0.54	0.68729
GO:0009019	tRNA (guanine-N1-)-methyltransferase activity	4.12	2.58	0.67315
GO:0008839	dihydrodipicolinate reductase activity	5.03	3.16	0.66721
GO:0033958	DNA-deoxyinosine glycosylase activity	1.77	1.12	0.64844
GO:0004827	proline-tRNA ligase activity	4.73	3.02	0.64304
GO:0003697	single-stranded DNA binding	21.88	14.05	0.63843
GO:0033856	pyridoxine 5'-phosphate synthase activity	1.23	0.78	0.63128
GO:0004632	phosphopantothenate--cysteine ligase activity	2.48	1.59	0.62855
GO:0004633	phosphopantothenoylcysteine decarboxylase activity	2.48	1.59	0.62855
GO:0004795	threonine synthase activity	3.72	2.42	0.61862
GO:0000107	imidazoleglycerol-phosphate synthase activity	7.26	4.74	0.61344
GO:0008761	UDP-N-acetylglucosamine 2-epimerase activity	4.49	2.93	0.61246
GO:0008490	arsenite secondary active transmembrane transporter activity	4.25	2.78	0.60941
GO:0008784	alanine racemase activity	4.88	3.2	0.60488
GO:0005488	binding	8.48	5.58	0.6016
GO:0008094	DNA-dependent ATPase activity	2.88	1.9	0.59351
GO:0004523	ribonuclease H activity	0.48	0.31	0.58529
GO:0008734	L-aspartate oxidase activity	0.67	0.44	0.5793
GO:0003922	GMP synthase (glutamine-hydrolyzing) activity	6.04	4.04	0.57781
GO:0042132	fructose 1,6-bisphosphate 1-phosphatase activity	1.25	0.83	0.57698
GO:0004808	tRNA (5-methylaminomethyl-2-thiouridylate)-methyltransferase activity	1.49	0.99	0.57126
GO:0004636	phosphoribosyl-ATP diphosphatase activity	6.12	4.11	0.56947
GO:0004003	ATP-dependent DNA helicase activity	8.49	5.74	0.5614
GO:0004418	hydroxymethylbilane synthase activity	2.47	1.67	0.55681
GO:0004871	signal transducer activity	369.9	252.65	0.54996
GO:0016740	transferase activity	19.38	13.27	0.54626
GO:0008172	S-methyltransferase activity	6.07	4.15	0.54439
GO:0008943	glyceraldehyde-3-phosphate dehydrogenase activity	2.53	1.74	0.53516
GO:0070283	radical SAM enzyme activity	18.11	12.49	0.53497
GO:0004809	tRNA (guanine-N2-)-methyltransferase activity	0.47	0.32	0.51608
GO:0016832	aldehyde-lyase activity	1.28	0.89	0.51365
GO:0003987	acetate-CoA ligase activity	1.6	1.12	0.50859
GO:0004826	phenylalanine-tRNA ligase activity	4.16	2.92	0.50786
GO:0004594	pantothenate kinase activity	8.1	5.7	0.50423
GO:0004476	mannose-6-phosphate isomerase activity	1.57	1.11	0.49867
GO:0004298	threonine-type endopeptidase activity	1.55	1.09	0.49784
GO:0008675	2-dehydro-3-deoxy-phosphogluconate aldolase activity	0.94	0.66	0.49412
GO:0008700	4-hydroxy-2-oxoglutarate aldolase activity	0.94	0.66	0.49412
GO:0003746	translation elongation factor activity	18.06	12.84	0.49151
GO:0004719	protein-L-isoaspartate (D-aspartate) O-methyltransferase activity	5.08	3.63	0.48036
GO:0003855	3-dehydroquinate dehydratase activity	2.8	2.01	0.47377
GO:0003844	1,4-alpha-glucan branching enzyme activity	0.52	0.37	0.46976
GO:0000318	protein-methionine-R-oxide reductase activity	4.48	3.24	0.46658
GO:0008961	phosphatidylglycerol-prolipoprotein diacylglyceryl transferase activity	5.73	4.15	0.46477
GO:0051082	unfolded protein binding	13.79	9.99	0.46355
GO:0015412	molybdate transmembrane-transporting ATPase activity	7.45	5.42	0.4587
GO:0004360	glutamine-fructose-6-phosphate transaminase (isomerizing) activity	4.04	2.95	0.45438
GO:0003991	acetylglutamate kinase activity	3.05	2.24	0.44423
GO:0004045	aminoacyl-tRNA hydrolase activity	9.8	7.2	0.44406
GO:0052381	tRNA dimethylallyltransferase activity	2.99	2.2	0.43813
GO:0003711	transcription elongation regulator activity	4.07	3.01	0.43268
GO:0030272	5-formyltetrahydrofolate cyclo-ligase activity	2.64	1.95	0.43267
GO:0004399	histidinol dehydrogenase activity	1.88	1.4	0.41842
GO:0004856	xylulokinase activity	0.76	0.56	0.41455
GO:0004638	phosphoribosylaminoimidazole carboxylase activity	2.61	1.96	0.40564
GO:0004822	isoleucine-tRNA ligase activity	0.44	0.33	0.40383
GO:0003937	IMP cyclohydrolase activity	0.91	0.68	0.40366
GO:0004643	phosphoribosylaminoimidazolecarboxamide formyltransferase activity	0.91	0.68	0.40366
GO:0016772	transferase activity, transferring phosphorus-containing groups	1.83	1.38	0.39897
GO:0004066	asparagine synthase (glutamine-hydrolyzing) activity	0.52	0.39	0.39258
GO:0008782	adenosylhomocysteine nucleosidase activity	0.79	0.6	0.39205
GO:0008930	methylthioadenosine nucleosidase activity	0.79	0.6	0.39205
GO:0004527	exonuclease activity	6.06	4.63	0.38621
GO:0003887	DNA-directed DNA polymerase activity	15.45	11.87	0.37948
GO:0016870	intramolecular transferase activity, transferring other groups	2.96	2.28	0.37239
GO:0004730	pseudouridylate synthase activity	2.96	2.28	0.37239
GO:0050797	thymidylate synthase (FAD) activity	2.65	2.04	0.37022
GO:0043884	CO-methylating acetyl-CoA synthase activity	0.99	0.77	0.36178
GO:0004639	phosphoribosylaminoimidazolesuccinocarboxamide synthase activity	2.05	1.6	0.3571
GO:0003866	3-phosphoshikimate 1-carboxyvinyltransferase activity	0.93	0.73	0.35385
GO:0003824	catalytic activity	50.79	39.81	0.35115
GO:0016436	rRNA (uridine) methyltransferase activity	12.32	9.71	0.3423
GO:0004107	chorismate synthase activity	1.93	1.52	0.34029
GO:0004798	thymidylate kinase activity	5.51	4.35	0.33888
GO:0004781	sulfate adenylyltransferase (ATP) activity	2.49	1.97	0.33803
GO:0009982	pseudouridine synthase activity	15.19	12.08	0.33017
GO:0008981	protease IV activity	4.11	3.27	0.32753
GO:0050136	NADH dehydrogenase (quinone) activity	11.3	9.02	0.32453
GO:0003879	ATP phosphoribosyltransferase activity	4.07	3.26	0.31718
GO:0004634	phosphopyruvate hydratase activity	3.05	2.45	0.31085
GO:0008412	4-hydroxybenzoate octaprenyltransferase activity	1.69	1.36	0.30503
GO:0004844	uracil DNA N-glycosylase activity	6.43	5.21	0.30261
GO:0005525	GTP binding	71.14	58.13	0.29122
GO:0016979	lipoate-protein ligase activity	2.47	2.02	0.28506
GO:0008878	glucose-1-phosphate adenylyltransferase activity	1.99	1.63	0.28471
GO:0004588	orotate phosphoribosyltransferase activity	5.2	4.28	0.27951
GO:0030412	formimidoyltetrahydrofolate cyclodeaminase activity	1.36	1.12	0.27763
GO:0030409	glutamate formimidoyltransferase activity	1.36	1.12	0.27763
GO:0008254	3'-nucleotidase activity	5.89	4.86	0.27468
GO:0008253	5'-nucleotidase activity	5.89	4.86	0.27468
GO:0004831	tyrosine-tRNA ligase activity	8.03	6.63	0.27452
GO:0004641	phosphoribosylformylglycinamidine cyclo-ligase activity	4.2	3.47	0.27137
GO:0003723	RNA binding	13.95	11.57	0.26858
GO:0017103	UTP:galactose-1-phosphate uridylyltransferase activity	1.04	0.86	0.26829
GO:0016788	hydrolase activity, acting on ester bonds	6.33	5.26	0.26648
GO:0003743	translation initiation factor activity	18.77	15.61	0.26544
GO:0004788	thiamine diphosphokinase activity	2.17	1.81	0.26418
GO:0003899	DNA-directed RNA polymerase activity	6.9	5.74	0.26366
GO:0003715	transcription termination factor activity	7.4	6.18	0.25948
GO:0045550	geranylgeranyl reductase activity	2.69	2.25	0.25793
GO:0043199	sulfate binding	0.85	0.72	0.24522
GO:0003747	translation release factor activity	6.07	5.12	0.24313
GO:0008168	methyltransferase activity	15.09	12.84	0.23299
GO:0004222	metalloendopeptidase activity	7.04	6.02	0.22528
GO:0004349	glutamate 5-kinase activity	3.43	2.94	0.223
GO:0008999	ribosomal-protein-alanine N-acetyltransferase activity	4.69	4.04	0.21358
GO:0015419	sulfate transmembrane-transporting ATPase activity	2.21	1.91	0.20758
GO:0008841	dihydrofolate synthase activity	4.68	4.05	0.20744
GO:0004326	tetrahydrofolylpolyglutamate synthase activity	4.68	4.05	0.20744
GO:0003883	CTP synthase activity	2.09	1.81	0.20265
GO:0003735	structural constituent of ribosome	229.66	199.98	0.19966
GO:0008920	lipopolysaccharide heptosyltransferase activity	0.38	0.33	0.18582
GO:0004791	thioredoxin-disulfide reductase activity	1.59	1.4	0.18052
GO:0003984	acetolactate synthase activity	7.08	6.25	0.18013
GO:0004644	phosphoribosylglycinamide formyltransferase activity	3.88	3.44	0.17378
GO:0030975	thiamine binding	1.44	1.28	0.17147
GO:0030976	thiamine pyrophosphate binding	1.44	1.28	0.17147
GO:0015619	thiamine pyrophosphate-transporting ATPase activity	1.44	1.28	0.17147
GO:0048502	thiamine-transporting ATPase activity	1.44	1.28	0.17147
GO:0003989	acetyl-CoA carboxylase activity	5.25	4.67	0.16786
GO:0045182	translation regulator activity	7.08	6.32	0.1642
GO:0004549	tRNA-specific ribonuclease activity	2.68	2.42	0.14774
GO:0016787	hydrolase activity	40.04	36.14	0.14769
GO:0046872	metal ion binding	11.5	10.43	0.14118
GO:0004648	O-phospho-L-serine:2-oxoglutarate aminotransferase activity	0.33	0.3	0.13765
GO:0046933	hydrogen ion transporting ATP synthase activity, rotational mechanism	23.44	21.37	0.13299
GO:0003918	DNA topoisomerase (ATP-hydrolyzing) activity	2.54	2.31	0.13291
GO:0004355	glutamate synthase (NADPH) activity	0.46	0.42	0.12847
GO:0004140	dephospho-CoA kinase activity	5.82	5.32	0.12831
GO:0030973	molybdate ion binding	5.31	4.88	0.12024
GO:0004817	cysteine-tRNA ligase activity	2.66	2.47	0.10474
GO:0051539	4 iron, 4 sulfur cluster binding	36.54	34.02	0.10309
GO:0015416	organic phosphonate transmembrane-transporting ATPase activity	1.63	1.53	0.09613
GO:0008830	dTDP-4-dehydrorhamnose 3,5-epimerase activity	4.65	4.36	0.09214
GO:0042954	lipoprotein transporter activity	0.48	0.45	0.07957
GO:0004729	oxygen-dependent protoporphyrinogen oxidase activity	2.3	2.17	0.07733
GO:0000036	acyl carrier activity	6.42	6.09	0.07692
GO:0008677	2-dehydropantoate 2-reductase activity	2.14	2.04	0.07016
GO:0004830	tryptophan-tRNA ligase activity	2.49	2.38	0.06637
GO:0004642	phosphoribosylformylglycinamidine synthase activity	7.33	7.05	0.05594
GO:0004834	tryptophan synthase activity	4.44	4.29	0.04954
GO:0003942	N-acetyl-gamma-glutamyl-phosphate reductase activity	1.92	1.86	0.04612
GO:0004044	amidophosphoribosyltransferase activity	1.19	1.16	0.02678
GO:0005524	ATP binding	53.03	52.1	0.02542
GO:0004821	histidine-tRNA ligase activity	1.53	1.52	0.00886
GO:0004015	adenosylmethionine-8-amino-7-oxononanoate transaminase activity	0.57	0.57	0.0086
GO:0050560	aspartate-tRNA(Asn) ligase activity	0.45	0.45	-0.00044
GO:0008817	cob(I)yrinic acid a,c-diamide adenosyltransferase activity	1.82	1.83	-0.00328
GO:0015440	peptide-transporting ATPase activity	20.77	20.92	-0.01026
GO:0003906	DNA-(apurinic or apyrimidinic site) lyase activity	3.72	3.76	-0.01389
GO:0004076	biotin synthase activity	2.03	2.06	-0.02258
GO:0030401	transcription antiterminator activity	4.39	4.5	-0.03329
GO:0008703	5-amino-6-(5-phosphoribosylamino)uracil reductase activity	2.77	2.84	-0.03514
GO:0008835	diaminohydroxyphosphoribosylaminopyrimidine deaminase activity	2.77	2.84	-0.03514
GO:0004576	oligosaccharyl transferase activity	0.77	0.79	-0.03566
GO:0004422	hypoxanthine phosphoribosyltransferase activity	2.49	2.55	-0.03834
GO:0008173	RNA methyltransferase activity	3.09	3.2	-0.05172
GO:0016410	N-acyltransferase activity	5.69	5.91	-0.05503
GO:0016887	ATPase activity	14.87	15.5	-0.05998
GO:0004824	lysine-tRNA ligase activity	2.45	2.56	-0.06413
GO:0003908	methylated-DNA-[protein]-cysteine S-methyltransferase activity	7.78	8.16	-0.0673
GO:0008792	arginine decarboxylase activity	0.84	0.88	-0.06897
GO:0004749	ribose phosphate diphosphokinase activity	8.08	8.48	-0.06899
GO:0008186	RNA-dependent ATPase activity	1.72	1.81	-0.07112
GO:0004590	orotidine-5'-phosphate decarboxylase activity	3.23	3.41	-0.07929
GO:0004180	carboxypeptidase activity	7.27	7.73	-0.08833
GO:0008883	glutamyl-tRNA reductase activity	3.22	3.44	-0.09552
GO:0016818	hydrolase activity, acting on acid anhydrides, in phosphorus-containing anhydrides	4.81	5.16	-0.10091
GO:0015291	secondary active transmembrane transporter activity	14.95	16.06	-0.10302
GO:0042301	phosphate ion binding	0.69	0.75	-0.11728
GO:0016835	carbon-oxygen lyase activity	0.48	0.53	-0.1193
GO:0004832	valine-tRNA ligase activity	0.72	0.79	-0.12538
GO:0000309	nicotinamide-nucleotide adenylyltransferase activity	3.8	4.16	-0.12899
GO:0008834	di-trans,poly-cis-decaprenylcistransferase activity	6.66	7.36	-0.14334
GO:0008444	CDP-diacylglycerol-glycerol-3-phosphate 3-phosphatidyltransferase activity	2.51	2.77	-0.14372
GO:0008915	lipid-A-disaccharide synthase activity	1.86	2.07	-0.14892
GO:0008685	2-C-methyl-D-erythritol 2,4-cyclodiphosphate synthase activity	2.05	2.28	-0.15101
GO:0030789	precorrin-3B C17-methyltransferase activity	0.63	0.7	-0.15509
GO:0008914	leucyltransferase activity	1.71	1.91	-0.15836
GO:0004515	nicotinate-nucleotide adenylyltransferase activity	2.94	3.32	-0.173
GO:0050515	4-(cytidine 5'-diphospho)-2-C-methyl-D-erythritol kinase activity	1.67	1.9	-0.1885
GO:0004151	dihydroorotase activity	2.03	2.33	-0.19398
GO:0005048	signal sequence binding	1.19	1.37	-0.1953
GO:0008837	diaminopimelate epimerase activity	2.54	2.95	-0.2121
GO:0051075	S-adenosylmethionine:tRNA ribosyltransferase-isomerase activity	1.44	1.67	-0.21235
GO:0008763	UDP-N-acetylmuramate-L-alanine ligase activity	0.82	0.97	-0.22438
GO:0000166	nucleotide binding	4.48	5.26	-0.22839
GO:0004735	pyrroline-5-carboxylate reductase activity	1.69	1.98	-0.2312
GO:0008795	NAD+ synthase activity	9.5	11.22	-0.24023
GO:0008135	translation factor activity, nucleic acid binding	3.34	3.98	-0.25114
GO:0004139	deoxyribose-phosphate aldolase activity	2.93	3.49	-0.25366
GO:0016831	carboxy-lyase activity	5.72	6.84	-0.2573
GO:0008759	UDP-3-O-[3-hydroxymyristoyl] N-acetylglucosamine deacetylase activity	3.1	3.71	-0.25877
GO:0004748	ribonucleoside-diphosphate reductase activity, thioredoxin disulfide as acceptor	2.59	3.11	-0.26287
GO:0009004	signal peptidase I activity	11.94	14.37	-0.26747
GO:0003688	DNA replication origin binding	6.41	7.73	-0.26953
GO:0019843	rRNA binding	10.28	12.41	-0.27135
GO:0004048	anthranilate phosphoribosyltransferase activity	2.61	3.17	-0.28112
GO:0004373	glycogen (starch) synthase activity	2.13	2.59	-0.28177
GO:0009011	starch synthase activity	2.13	2.59	-0.28177
GO:0008553	hydrogen-exporting ATPase activity, phosphorylative mechanism	1.29	1.58	-0.28538
GO:0046025	precorrin-6Y C5,15-methyltransferase (decarboxylating) activity	3.12	3.84	-0.29861
GO:0004239	methionyl aminopeptidase activity	3.22	3.97	-0.30134
GO:0009381	excinuclease ABC activity	4.47	5.53	-0.30364
GO:0004325	ferrochelatase activity	1.15	1.45	-0.32179
GO:0000906	6,7-dimethyl-8-ribityllumazine synthase activity	4.43	5.55	-0.324
GO:0004815	aspartate-tRNA ligase activity	2.21	2.78	-0.32686
GO:0008976	polyphosphate kinase activity	1.3	1.65	-0.33902
GO:0004799	thymidylate synthase activity	2.99	3.8	-0.34142
GO:0004055	argininosuccinate synthase activity	1.4	1.82	-0.3754
GO:0015333	peptide:hydrogen symporter activity	0.21	0.28	-0.37586
GO:0000104	succinate dehydrogenase activity	4.63	6.08	-0.39136
GO:0009030	thiamine-phosphate kinase activity	1.19	1.57	-0.39965
GO:0004024	alcohol dehydrogenase activity, zinc-dependent	0.8	1.07	-0.4049
GO:0004514	nicotinate-nucleotide diphosphorylase (carboxylating) activity	3.49	4.64	-0.40899
GO:0033744	L-methionine-(S)-S-oxide reductase activity	6.04	8.09	-0.42067
GO:0008113	peptide-methionine-(S)-S-oxide reductase activity	6.04	8.09	-0.42067
GO:0016757	transferase activity, transferring glycosyl groups	2.2	2.95	-0.42233
GO:0009378	four-way junction helicase activity	3.99	5.39	-0.42947
GO:0008664	2'-5'-RNA ligase activity	4.07	5.5	-0.43266
GO:0015663	nicotinamide mononucleotide transmembrane transporter activity	0.96	1.31	-0.43405
GO:0008881	glutamate racemase activity	1.99	2.7	-0.43733
GO:0004056	argininosuccinate lyase activity	2.63	3.57	-0.44016
GO:0030528	transcription regulator activity	1.99	2.71	-0.4417
GO:0004750	ribulose-phosphate 3-epimerase activity	2.38	3.25	-0.44609
GO:0050518	2-C-methyl-D-erythritol 4-phosphate cytidylyltransferase activity	0.66	0.91	-0.4537
GO:0004813	alanine-tRNA ligase activity	1.22	1.69	-0.45617
GO:0004356	glutamate-ammonia ligase activity	1	1.4	-0.48339
GO:0004743	pyruvate kinase activity	3.14	4.4	-0.4848
GO:0004526	ribonuclease P activity	6.41	9	-0.487
GO:0015307	drug:hydrogen antiporter activity	1.5	2.13	-0.50388
GO:0008764	UDP-N-acetylmuramoylalanine-D-glutamate ligase activity	1.58	2.25	-0.50486
GO:0004150	dihydroneopterin aldolase activity	0.61	0.88	-0.51529
GO:0015415	phosphate ion transmembrane-transporting ATPase activity	6.86	9.99	-0.54088
GO:0004521	endoribonuclease activity	15.8	23.14	-0.54979
GO:0003911	DNA ligase (NAD+) activity	0.58	0.87	-0.56098
GO:0008276	protein methyltransferase activity	0.75	1.15	-0.60389
GO:0004452	isopentenyl-diphosphate delta-isomerase activity	0.93	1.42	-0.60603
GO:0008716	D-alanine-D-alanine ligase activity	0.86	1.32	-0.60623
GO:0004814	arginine-tRNA ligase activity	1.58	2.42	-0.61059
GO:0003872	6-phosphofructokinase activity	0.28	0.45	-0.63202
GO:0042586	peptide deformylase activity	1.8	2.87	-0.66135
GO:0019104	DNA N-glycosylase activity	0.94	1.5	-0.6653
GO:0047617	acyl-CoA hydrolase activity	1.04	1.67	-0.66807
GO:0004496	mevalonate kinase activity	0.62	1.01	-0.69399
GO:0005515	protein binding	20.18	32.71	-0.69613
GO:0017061	S-methyl-5-thioadenosine phosphorylase activity	1.45	2.39	-0.71622
GO:0004801	sedoheptulose-7-phosphate:D-glyceraldehyde-3-phosphate glyceronetransferase activity	0.39	0.66	-0.72063
GO:0001727	lipid kinase activity	1.82	3.08	-0.75051
GO:0004125	L-seryl-tRNASec selenium transferase activity	0.86	1.47	-0.75702
GO:0003864	3-methyl-2-oxobutanoate hydroxymethyltransferase activity	2.14	3.63	-0.76008
GO:0047294	phosphoglycerol geranylgeranyltransferase activity	0.71	1.22	-0.76479
GO:0045027	DNA end binding	0.37	0.65	-0.76997
GO:0050511	undecaprenyldiphospho-muramoylpentapeptide beta-N-acetylglucosaminyltransferase activity	0.87	1.51	-0.7749
GO:0004049	anthranilate synthase activity	0.32	0.56	-0.77853
GO:0000179	rRNA (adenine-N6,N6-)-dimethyltransferase activity	1.74	3.03	-0.79394
GO:0003916	DNA topoisomerase activity	0.69	1.22	-0.79517
GO:0008863	formate dehydrogenase (NAD+) activity	2.42	4.25	-0.80726
GO:0004134	4-alpha-glucanotransferase activity	1.47	2.63	-0.82542
GO:0016776	phosphotransferase activity, phosphate group as acceptor	1.45	2.6	-0.83342
GO:0004190	aspartic-type endopeptidase activity	0.4	0.73	-0.83414
GO:0018738	S-formylglutathione hydrolase activity	0.94	1.7	-0.83437
GO:0016530	metallochaperone activity	10.13	18.57	-0.87295
GO:0004645	phosphorylase activity	0.53	1.01	-0.9031
GO:0004739	pyruvate dehydrogenase (acetyl-transferring) activity	0.52	1	-0.92899
GO:0004849	uridine kinase activity	0.52	1.03	-0.95222
GO:0033739	preQ1 synthase activity	1.25	2.49	-0.98407
GO:0008199	ferric iron binding	0.61	1.24	-1.00719
GO:0004819	glutamine-tRNA ligase activity	0.38	0.79	-1.00735
GO:0004585	ornithine carbamoyltransferase activity	1.31	2.72	-1.0418
GO:0016891	endoribonuclease activity, producing 5'-phosphomonoesters	0.55	1.2	-1.08088
GO:0015036	disulfide oxidoreductase activity	5.37	11.44	-1.08678
GO:0043814	phospholactate guanylyltransferase activity	0.8	1.77	-1.12412
GO:0008929	methylglyoxal synthase activity	0.76	1.69	-1.12744
GO:0004462	lactoylglutathione lyase activity	0.7	1.56	-1.13119
GO:0004127	cytidylate kinase activity	1.32	2.96	-1.14674
GO:0004018	N6-(1,2-dicarboxyethyl)AMP AMP-lyase (fumarate-forming) activity	1.71	3.84	-1.15766
GO:0047480	UDP-N-acetylmuramoyl-tripeptide-D-alanyl-D-alanine ligase activity	0.55	1.25	-1.15835
GO:0005542	folic acid binding	0.42	0.97	-1.16201
GO:0003934	GTP cyclohydrolase I activity	1.27	2.9	-1.17061
GO:0008879	glucose-1-phosphate thymidylyltransferase activity	0.99	2.31	-1.20885
GO:0004756	selenide, water dikinase activity	1.97	4.65	-1.22602
GO:0017057	6-phosphogluconolactonase activity	0.47	1.16	-1.26564
GO:0008836	diaminopimelate decarboxylase activity	0.37	0.94	-1.27095
GO:0004479	methionyl-tRNA formyltransferase activity	1.07	2.63	-1.28553
GO:0004853	uroporphyrinogen decarboxylase activity	0.57	1.42	-1.29074
GO:0008818	cobalamin 5'-phosphate synthase activity	0.88	2.22	-1.31661
GO:0004592	pantoate-beta-alanine ligase activity	1.21	3.05	-1.32318
GO:0004106	chorismate mutase activity	0.62	1.6	-1.33002
GO:0008320	protein transmembrane transporter activity	0.23	0.61	-1.33287
GO:0008829	dCTP deaminase activity	0.9	2.33	-1.35216
GO:0003985	acetyl-CoA C-acetyltransferase activity	1.39	3.61	-1.3674
GO:0004152	dihydroorotate dehydrogenase activity	0.9	2.37	-1.37197
GO:0008649	rRNA methyltransferase activity	0.95	2.54	-1.40149
GO:0004164	diphthine synthase activity	0.7	1.94	-1.44748
GO:0070967	coenzyme F420 binding	1.55	4.35	-1.47657
GO:0016491	oxidoreductase activity	1.58	4.46	-1.48528
GO:0051989	coproporphyrinogen dehydrogenase activity	0.85	2.44	-1.49929
GO:0003700	sequence-specific DNA binding transcription factor activity	9.9	28.06	-1.49998
GO:0042626	ATPase activity, coupled to transmembrane movement of substances	1.24	3.62	-1.5245
GO:0004420	hydroxymethylglutaryl-CoA reductase (NADPH) activity	0.51	1.51	-1.52457
GO:0003935	GTP cyclohydrolase II activity	1.55	4.58	-1.55344
GO:0015556	C4-dicarboxylate transmembrane transporter activity	0.41	1.3	-1.62556
GO:0008986	pyruvate, water dikinase activity	0.42	1.35	-1.63262
GO:0015439	heme-transporting ATPase activity	0.3	1	-1.64305
GO:0004751	ribose-5-phosphate isomerase activity	1.22	3.87	-1.64842
GO:0016992	lipoate synthase activity	0.96	3.1	-1.66361
GO:0008460	dTDP-glucose 4,6-dehydratase activity	0.84	2.91	-1.76281
GO:0004612	phosphoenolpyruvate carboxykinase (ATP) activity	0.65	2.27	-1.76666
GO:0016994	precorrin-6A reductase activity	0.24	0.89	-1.80514
GO:0004400	histidinol-phosphate transaminase activity	0.45	1.68	-1.84595
GO:0003862	3-isopropylmalate dehydrogenase activity	0.27	1.04	-1.85388
GO:0016785	transferase activity, transferring selenium-containing groups	0.82	3.08	-1.8792
GO:0046026	precorrin-4 C11-methyltransferase activity	0.21	0.86	-1.91278
GO:0003963	RNA-3'-phosphate cyclase activity	0.51	2.01	-1.92287
GO:0008964	phosphoenolpyruvate carboxylase activity	0.29	1.18	-1.94813
GO:0004857	enzyme inhibitor activity	0.23	1.03	-2.0502
GO:0008760	UDP-N-acetylglucosamine 1-carboxyvinyltransferase activity	0.66	2.88	-2.0883
GO:0004335	galactokinase activity	0.3	1.39	-2.13182
GO:0004359	glutaminase activity	0.36	1.77	-2.21916
GO:0016166	phytoene dehydrogenase activity	0.5	2.43	-2.21983
GO:0004525	ribonuclease III activity	0.78	3.84	-2.26172
GO:0016651	oxidoreductase activity, acting on NADH or NADPH	0.31	1.6	-2.28961
GO:0004816	asparagine-tRNA ligase activity	0.33	1.92	-2.45374
GO:0004000	adenosine deaminase activity	0.32	2.07	-2.61744
GO:0043216	daunorubicin-transporting ATPase activity	0.78	5.41	-2.76053
GO:0030337	DNA polymerase processivity factor activity	0	0.16	-2.94508
GO:0048529	magnesium-protoporphyrin IX monomethyl ester (oxidative) cyclase activity	0	0.17	-3.01961
GO:0003998	acylphosphatase activity	0.36	3.07	-3.02537
GO:0008717	D-alanyl-D-alanine endopeptidase activity	0	0.18	-3.12968
GO:0009002	serine-type D-Ala-D-Ala carboxypeptidase activity	0	0.18	-3.12968
GO:0015171	amino acid transmembrane transporter activity	0	0.19	-3.16518
GO:0009039	urease activity	0.19	2.01	-3.26018
GO:0003842	1-pyrroline-5-carboxylate dehydrogenase activity	0	0.22	-3.39101
GO:0016851	magnesium chelatase activity	0	0.26	-3.58397
GO:0016881	acid-amino acid ligase activity	0	0.28	-3.66829
GO:0015486	glycoside-pentoside-hexuronide:cation symporter activity	0.21	2.99	-3.69038
GO:0016836	hydro-lyase activity	0.23	3.32	-3.69988
GO:0008864	formyltetrahydrofolate deformylase activity	0	0.29	-3.71901
GO:0047632	agmatine deiminase activity	0	0.29	-3.73807
GO:0019213	deacetylase activity	0	0.3	-3.77471
GO:0003977	UDP-N-acetylglucosamine diphosphorylase activity	0	0.31	-3.82209
GO:0019134	glucosamine-1-phosphate N-acetyltransferase activity	0	0.31	-3.82209
GO:0046408	chlorophyll synthetase activity	0	0.31	-3.84566
GO:0016767	geranylgeranyl-diphosphate geranylgeranyltransferase activity	0	0.31	-3.84566
GO:0008808	cardiolipin synthase activity	0	0.32	-3.86189
GO:0016804	prolyl aminopeptidase activity	0	0.32	-3.86428
GO:0051007	squalene-hopene cyclase activity	0	0.4	-4.17725
GO:0046820	4-amino-4-deoxychorismate synthase activity	0	0.42	-4.22394
GO:0008968	D-sedoheptulose 7-phosphate isomerase activity	0	0.46	-4.36399
GO:0015514	nitrite efflux transmembrane transporter activity	0	0.47	-4.40411
GO:0046919	pyruvyltransferase activity	0	0.48	-4.42276
GO:0003856	3-dehydroquinate synthase activity	0	0.52	-4.52519
GO:0008495	protoheme IX farnesyltransferase activity	0	0.54	-4.58242
GO:0015368	calcium:cation antiporter activity	0	0.58	-4.67491
GO:0050347	trans-octaprenyltranstransferase activity	0	0.63	-4.7878
GO:0046608	carotenoid isomerase activity	0	0.65	-4.84321
GO:0016564	transcription repressor activity	0	0.67	-4.89082
GO:0003904	deoxyribodipyrimidine photo-lyase activity	0	0.7	-4.95024
GO:0016168	chlorophyll binding	0	0.71	-4.95873
GO:0016630	protochlorophyllide reductase activity	0	0.76	-5.05142
GO:0016157	sucrose synthase activity	0	0.79	-5.11296
GO:0004157	dihydropyrimidinase activity	0	0.86	-5.2365
GO:0004794	L-threonine ammonia-lyase activity	0	0.87	-5.25692
GO:0047343	glucose-1-phosphate cytidylyltransferase activity	0	0.92	-5.32998
GO:0008969	phosphohistidine phosphatase activity	0	0.94	-5.35576
GO:0010242	oxygen evolving activity	0	0.98	-5.42351
GO:0004616	phosphogluconate dehydrogenase (decarboxylating) activity	0	1	-5.44314
GO:0016151	nickel cation binding	0	1.04	-5.50192
GO:0008270	zinc ion binding	0	1.07	-5.54434
GO:0004357	glutamate-cysteine ligase activity	0	1.08	-5.5478
GO:0004731	purine-nucleoside phosphorylase activity	0	1.08	-5.55269
GO:0000286	alanine dehydrogenase activity	0	1.08	-5.5604
GO:0050504	mannosyl-3-phosphoglycerate synthase activity	0	1.09	-5.56068
GO:0016154	pyrimidine-nucleoside phosphorylase activity	0	1.09	-5.56516
GO:0050380	undecaprenyl-diphosphatase activity	0	1.13	-5.62033
GO:0004333	fumarate hydratase activity	0	1.14	-5.63436
GO:0051060	pullulanase activity	0	1.15	-5.64495
GO:0004363	glutathione synthase activity	0	1.17	-5.67055
GO:0003938	IMP dehydrogenase activity	0	1.18	-5.68126
GO:0033230	cysteine-transporting ATPase activity	0	1.2	-5.70489
GO:0003690	double-stranded DNA binding	0	1.44	-5.96486
GO:0046406	magnesium protoporphyrin IX methyltransferase activity	0	1.5	-6.01635
GO:0008297	single-stranded DNA specific exodeoxyribonuclease activity	0	1.57	-6.08632
GO:0003917	DNA topoisomerase type I activity	0	1.75	-6.23575
GO:0031071	cysteine desulfurase activity	0	1.78	-6.2607
GO:0004491	methylmalonate-semialdehyde dehydrogenase (acylating) activity	0	1.95	-6.39615
GO:0015109	chromate transmembrane transporter activity	0	1.98	-6.41145
GO:0004071	aspartate-ammonia ligase activity	0	2.15	-6.53047
GO:0033221	urea-transporting ATPase activity	0	2.36	-6.66249
GO:0004019	adenylosuccinate synthase activity	0	2.66	-6.83737
GO:0015414	nitrate transmembrane-transporting ATPase activity	0	2.81	-6.91477
GO:0015444	magnesium-importing ATPase activity	0	3.08	-7.04396
GO:0008556	potassium-transporting ATPase activity	0	4.13	-7.46678
